# Supplementary material for: ACSS2/AATF Drives Soluble FasL‐Mediated CD8+ T Cell Apoptosis in Pancreatic Neuroendocrine Tumors
Source: Adv Sci (Weinh). 2025 Aug 12;12(40):e06883. doi: 10.1002/advs.202506883 (PMC12561415; doi:10.1002/advs.202506883)
Supplement: Supplementary file 2 — Supporting Information [file ADVS-12-e06883-s001.xlsx]

## Sheet: Table S1
Table S1. Clinical trials on anti-cancer research targeting acetyl-CoA metabolism.
Cancer types	References (PMID)	Clinical trial number
Breast Cancer	37127754	NCT04606446
Glioblastoma	32518098	NCT02926222
Non-Small Cell Lung Carcinomas	36658431	NCT03808558
Colon Cancer	36658431	NCT02980029
Astrocytoma	36658431	NCT03032484
Breast Cancer	36658431	NCT03179904
Glioblastoma	36658431	NCT05118776
Advanced solid tumors	36658431	NCT04990739
Hepatocellular carcinoma	32947972	NCT03024684
Hepatocellular carcinoma	32947972	NCT03275376
Hepatocellular carcinoma	32947972	NCT03219372
Hepatocellular carcinoma	32947972	NCT01075555

## Sheet: Table S2
Table S2. Details of baseline information in 105 paired clinical patients.
Characteristics	Clinical cohort
Age
<=60	73 (69.5)
>60	32 (30.5)
Gender
Male	45 (42.9)
Female	60 (57.1)
T stage
T1+T2	39 (37.1)
T3+T4	66 (62.9)
N stage
N0+N1	73 (69.5)
N2	32 (30.5)
M stage
M0	94 (89.5)
M1	11 (10.5)
G grade
G1	22 (21.0)
G2	66 (62.9)
G3	17 (16.1)
Survival status
Alive	64 (61.0)
Dead	19 (18.0)
Censoring	22 (21.0)

## Sheet: Table S3
Table S3. Rawdata of our in-house cohort.
Patients	Age	Gender	G grade	pT	pN	pM	OS.time	OS	ACLY level	ACSS1 level	ACSS2 level	PDH level
P1	38	0	G3	1	0	0	18.3	1	High	Low	High	High
P2	56	0	G1	1	1	0	19	1	High	Low	High	High
P3	41	0	G3	1	0	0	28	1	High	Low	High	Low
P4	43	1	G3	1	0	0	31	1	High	High	Low	Low
P5	41	0	G3	1	1	0	55	0	High	High	High	Low
P6	59	0	G2	1	0	0	39	1	High	Low	High	Low
P7	70	1	G2	1	1	0	20	1	Low	Low	Low	Low
P8	50	0	G2	1	0	0	32	1	High	Low	Low	Low
P9	55	1	G2	0	1	1	24	0	High	Low	High	High
P10	52	0	G2	1	0	0	40	1	Low	Low	Low	Low
P11	56	0	G2	1	0	0	25.2	0	High	Low	High	High
P12	25	1	G3	1	0	0	38	1	Low	High	High	High
P13	48	0	G3	1	1	0	25.3	0	Low	High	High	High
P14	70	0	G2	1	0	0	3.3	1	Low	Low	High	High
P15	71	1	G2	1	0	0	43	1	Low	Low	Low	Low
P16	69	1	G2	0	0	1	41	0	High	High	Low	High
P17	49	0	G2	0	0	0	56	1	Low	High	Low	High
P18	53	0	G2	1	1	0	42	0	Low	Low	High	High
P19	40	1	G2	1	0	0	66.5667	0	Low	Low	Low	Low
P20	55	0	G2	1	1	0	67	0	Low	High	Low	Low
P21	73	1	G2	1	0	0	68	0	Low	Low	Low	Low
P22	49	1	G3	1	0	0	74	0	Low	Low	Low	Low
P23	50	0	G3	1	1	0	28	1	Low	Low	High	High
P24	42	1	G2	1	1	0	39	0	High	Low	High	High
P25	53	1	G2	1	1	0	20	1	High	High	High	Low
P26	40	0	G2	1	1	0	14	1	High	High	Low	High
P27	63	1	G2	0	0	1	28	0	High	High	Low	Low
P28	47	0	G1	1	0	0	32	0	High	High	Low	Low
P29	65	1	G1	1	0	0	33	1	Low	Low	High	High
P30	56	0	G2	1	1	0	39.8667	0	Low	Low	Low	High
P31	50	0	G2	1	0	0	41	0	Low	Low	High	Low
P32	34	0	G2	1	0	0	25.8	0	High	High	High	High
P33	39	0	G2	1	1	0	58	0	High	Low	Low	High
P34	47	0	G3	1	0	0	62.7	0	Low	Low	Low	Low
P35	80	0	G2	1	0	0	8	1	High	High	High	High
P36	56	0	G2	1	0	0	40	0	High	Low	High	High
P37	55	0	G2	1	0	0	45	0	High	High	Low	High
P38	58	0	G2	0	0	0	49	0	High	High	High	High
P39	68	0	G2	0	0	0	53.4667	0	Low	Low	Low	Low
P40	64	1	G2	0	0	0	60	0	Low	Low	High	Low
P41	25	0	G2	1	0	0	43	1	High	Low	Low	High
P42	41	1	G2	0	0	0	51	0	High	High	Low	High
P43	76	0	G2	1	0	0	19	1	High	Low	Low	Low
P44	77	1	G2	1	0	0	51	0	Low	Low	High	Low
P45	75	1	G2	1	1	0	53	0	High	High	Low	High
P46	61	1	G3	1	1	0	62	0	Low	Low	High	High
P47	56	1	G2	1	1	0	3.6	1	High	High	High	High
P48	56	1	G2	1	0	0	5	0	Low	High	Low	High
P49	61	1	G1	0	0	0	31	1	Low	Low	High	Low
P50	45	1	G1	0	0	0	31	1	High	Low	High	Low
P51	60	0	G2	1	1	0	13	1	High	Low	Low	High
P52	55	0	G1	0	0	0	22	0	High	Low	Low	High
P53	63	1	G1	0	1	0	22.5	0	Low	Low	High	Low
P54	43	1	G2	1	1	0	16	1	Low	High	High	High
P55	69	0	G3	0	0	0	32	0	High	High	Low	High
P56	68	1	G1	0	0	0	38	0	Low	High	Low	High
P57	44	0	G1	0	0	0	38	0	High	High	High	High
P58	65	0	G1	0	0	1	62	0	High	Low	Low	High
P59	38	1	G1	0	1	0	64	0	High	High	High	Low
P60	52	0	G1	0	0	0	65	0	Low	Low	Low	Low
P61	72	1	G2	1	1	0	97	0	Low	Low	Low	Low
P62	44	0	G2	0	0	0	104	0	Low	Low	Low	Low
P63	31	0	G2	0	0	0	77.3667	0	High	Low	Low	Low
P64	54	0	G3	0	0	0	30	1	High	Low	High	High
P65	39	0	G2	1	0	0	80.5333	0	Low	Low	Low	Low
P66	56	1	G1	0	0	0	16	0	High	Low	High	Low
P67	42	0	G1	0	0	0	20.4	0	Low	High	Low	High
P68	52	0	G1	0	0	0	21	1	High	High	High	Low
P69	58	0	G2	0	1	1	8	1	Low	High	Low	Low
P70	53	0	G2	0	0	0	27	0	Low	Low	Low	Low
P71	51	0	G2	0	0	0	28	0	High	High	High	High
P72	53	0	G3	0	0	0	68	0	Low	Low	High	Low
P73	67	1	G3	0	1	0	68	0	Low	High	Low	Low
P74	62	0	G3	1	1	0	7.5	1	Low	High	High	Low
P75	72	1	G2	1	1	0	19	0	Low	Low	Low	Low
P76	49	0	G2	1	0	0	17.5	1	Low	Low	High	Low
P77	61	0	G2	1	0	0	20	0	Low	High	Low	High
P78	55	0	G1	0	0	0	25.2	0	Low	Low	High	Low
P79	53	0	G2	0	0	0	54	1	High	High	Low	Low
P80	48	1	G1	0	0	1	9	1	High	High	High	High
P81	48	1	G2	1	0	0	37.3	1	Low	High	High	Low
P82	63	1	G1	1	0	0	63	0	Low	Low	Low	High
P83	30	0	G2	1	1	0	65	0	Low	High	High	High
P84	68	1	G3	1	0	0	25	1	Low	Low	Low	High
P85	51	1	G2	1	0	0	20.3333	0	Low	Low	Low	High
P86	82	0	G2	1	0	0	43	0	High	High	Low	Low
P87	52	1	G2	0	1	1	49	1	Low	High	High	High
P88	59	1	G2	1	1	0	49.0333	0	Low	High	High	Low
P89	59	0	G1	0	0	0	74	0	Low	Low	Low	Low
P90	46	0	G2	0	1	1	5	1	High	High	High	Low
P91	44	0	G1	1	0	0	89	0	Low	Low	Low	Low
P92	37	1	G2	1	0	0	13	1	Low	High	Low	High
P93	53	0	G2	1	0	0	33	0	Low	Low	Low	Low
P94	60	0	G2	1	1	0	33	0	Low	High	High	Low
P95	32	1	G2	1	1	0	38	0	Low	High	Low	High
P96	52	1	G2	1	0	0	39	0	Low	High	High	High
P97	67	1	G2	0	0	1	22	1	Low	Low	Low	High
P98	66	1	G2	1	1	0	24	0	Low	Low	Low	Low
P99	34	1	G1	0	0	1	26	1	High	High	Low	High
P100	64	1	G2	0	0	1	21	0	Low	Low	Low	Low
P101	61	0	G2	1	0	0	16	1	Low	Low	Low	Low
P102	60	0	G3	1	0	0	23.7	0	Low	High	High	Low
P103	70	0	G2	1	0	0	22.4	1	Low	Low	High	Low
P104	56	0	G1	0	0	0	51.9	1	High	High	High	High
P105	28	1	G2	1	0	0	22	0	Low	High	High	Low

## Sheet: Table S4
Table S4. Antibodies information.
REAGENT	SOURCE	IDENTIFIER
Anti-ACSS2	Abcam	ab66038
Anti-ACLY	Abcam	ab40793
Anti-ACSS1	Proteintech	17138-1-AP
Anti-PDH	Cell Signaling Technology	3205
Anti-Histone H3	Abcam	ab1791
Anti-Histone H4	Abcam	ab177840
Anti-Histone H3ac (pan-acetyl)	Active Motif	39139
Anti-Histone H4ac (pan-acetyl)	Active Motif	39243
Anti-Histone H3 (acetyl K9)	Abcam	ab32129
Anti-Histone H3 (acetyl K27)	Abcam	ab4729
Anti-Histone H4 (acetyl K16)	Abcam	ab109463
Anti-AATF	Abcam	ab219073
Anti-FasL	Abcam	ab186671
Anti-Flag	Cell Signaling Technology	14793
Anti-β-actin	ABclonal	AC026

## Sheet: Table S5
Table S5. The information of primer sequecnces.
gene name	sequence (5'-3')
ACSS2_F	GGTGACCAAGTTCTACACAGCAC
ACSS2_R	GTTCACCCACTGTGCCTAACAC
FASLG_F	GGTTCTGGTTGCCTTGGTAGGA
FASLG_R	CTGTGTGCATCTGGCTGGTAGA
AATF_F	GAGATGGAGGACTATCCCAGCT
AATF_R	GAGCGTTCAAAGGCACCAAAACC
β-actin_F	CACCATTGGCAATGAGCGGTTC
β-actin_R	AGGTCTTTGCGGATGTCCACGT

## Sheet: Table S6
Table S6. Summary of pathway enrichment analysis in KRAS, TP53, and BRAF.
Gene	Frequency	PATH_ID
KRAS	35	04010, 04012, 04062, 04320, 04360,04370, 04530, 04540, 04650, 04660, 04662, 04664, 04720, 04722, 04730, 04810, 04910, 04912, 04914, 04916, 04960, 05160, 05200, 05210, 05211, 05212, 05213, 05214, 05215, 05216, 05218, 05219, 05220, 05221, 05223
TP53	22	04010, 04110, 04115, 04210, 04310, 04722, 05014, 05016, 05160, 05200, 05210, 05212, 05213, 05214, 05215, 05216, 05217, 05218, 05219, 05220, 05222, 05223
BRAF	27	04010, 04012, 04062, 04150, 04270, 04510, 04650, 04720, 04722, 04730, 04810, 04910, 04914, 05160, 05200, 05210, 05211, 05212, 05213, 05214, 05215, 05216, 05218, 05219, 05220, 05221, 05223

## Sheet: Table S7
Table S7. Summary of Pathway Enrichment Analysis Based on Differentially Expressed Genes.
SYMBOL	Frequency	PATH_ID	PATH_annotation
FASLG	12	04010	MAPK signaling pathway
FASLG		04060	Cytokine-cytokine receptor interaction
FASLG		04210	Apoptosis
FASLG		04650	Natural killer cell mediated cytotoxicity
FASLG		04722	Neurotrophin signaling pathway
FASLG		04940	Type I diabetes mellitus
FASLG		05142	Chagas disease
FASLG		05143	African trypanosomiasis
FASLG		05200	Pathways in cancer
FASLG		05320	Autoimmune thyroid disease
FASLG		05330	Allograft rejection
FASLG		05332	Graft-versus-host disease
PLA2G2A	11	00564	Glycerophospholipid metabolism
PLA2G2A		00565	Ether lipid metabolism
PLA2G2A		00590	Arachidonic acid metabolism
PLA2G2A		00591	Linoleic acid metabolism
PLA2G2A		04010	MAPK signaling pathway
PLA2G2A		04270	Vascular smooth muscle contraction
PLA2G2A		04664	Fc epsilon RI signaling pathway
PLA2G2A		04730	Long-term depression
PLA2G2A		04912	GnRH signaling pathway
PLA2G2A		04972	Pancreatic secretion
PLA2G2A		05145	Toxoplasmosis
WNT3A	5	04310	Wnt signaling pathway
WNT3A		04340	Hedgehog signaling pathway
WNT3A		04916	Melanogenesis
WNT3A		05200	Pathways in cancer
WNT3A		05217	Basal cell carcinoma
CLDN18	4	04514	Cell adhesion molecules (CAMs)
CLDN18		04530	Tight junction
CLDN18		04670	Leukocyte transendothelial migration
CLDN18		05160	Hepatitis C
JAM3	4	04514	Cell adhesion molecules (CAMs)
JAM3		04530	Tight junction
JAM3		04670	Leukocyte transendothelial migration
JAM3		05120	Epithelial cell signaling in Helicobacter pylori infection
PLCD1	4	00562	Glycosylphosphatidylinositol (GPI)-anchor biosynthesis
PLCD1		01100	Metabolic pathways
PLCD1		04020	Calcium signaling pathway
PLCD1		04070	Phosphatidylinositol signaling system
ACSS2	4	00010	Glycolysis / Gluconeogenesis
ACSS2		00620	Pyruvate metabolism
ACSS2		00640	Propanoate metabolism
ACSS2		01100	Metabolic pathways
CYP2J2	3	00590	Arachidonic acid metabolism
CYP2J2		00591	Linoleic acid metabolism
CYP2J2		01100	Metabolic pathways
DERL3	1	04141	Protein processing in endoplasmic reticulum
DTX4	1	04330	Notch signaling pathway
MICB	1	04650	Natural killer cell mediated cytotoxicity
PSMB9	1	03050	Long-term depression (LTD)
SEMA6B	1	04360	Axon guidance
ANGPTL4	1	03320	PPAR signaling pathway
MOCS1	1	04122	Sulfur relay system

## Sheet: Table S8
Table S8. GO enrichment analysis of 6-subgroup.
	ID	Description	GeneRatio	BgRatio	pvalue	p.adjust	qvalue	geneID	geneID_symbol	Count	FoldEnrich	RichFactor
GO:0002706	GO:0002706	regulation of lymphocyte mediated immunity	0.0537634	199/18982	2.764e-05	0.0804048	0.074308	KLRC1/KLRC2/CCR2/AHR/PDCD1/KLRB1/RIPK3/DENND1B/HAVCR2/IL18RAP	KLRC1/KLRC2/CCR2/AHR/PDCD1/KLRB1/RIPK3/DENND1B/HAVCR2/IL18RAP	10	5.12833	0.0502513
GO:0042269	GO:0042269	regulation of natural killer cell mediated cytotoxicity	0.0268817	49/18982	0.000115081	0.0854278	0.0789502	KLRC1/KLRC2/KLRB1/HAVCR2/IL18RAP	KLRC1/KLRC2/KLRB1/HAVCR2/IL18RAP	5	10.4136	0.102041
GO:0030099	GO:0030099	myeloid cell differentiation	0.0752688	451/18982	0.000149856	0.0854278	0.0789502	CD101/FAM102A/VPS54/RBPJ/CAMK4/TMEM14C/PTK2B/CASP10/UBASH3B/MTOR/GAB3/ANXA2/JMJD6/NCOA6	CD101/EEIG1/VPS54/RBPJ/CAMK4/TMEM14C/PTK2B/CASP10/UBASH3B/MTOR/GAB3/ANXA2/JMJD6/NCOA6	14	3.16797	0.0310421
GO:0002573	GO:0002573	myeloid leukocyte differentiation	0.0537634	247/18982	0.000167637	0.0854278	0.0789502	CD101/FAM102A/VPS54/RBPJ/CAMK4/CASP10/UBASH3B/MTOR/GAB3/ANXA2	CD101/EEIG1/VPS54/RBPJ/CAMK4/CASP10/UBASH3B/MTOR/GAB3/ANXA2	10	4.13173	0.0404858
GO:0002715	GO:0002715	regulation of natural killer cell mediated immunity	0.0268817	55/18982	0.000200216	0.0854278	0.0789502	KLRC1/KLRC2/KLRB1/HAVCR2/IL18RAP	KLRC1/KLRC2/KLRB1/HAVCR2/IL18RAP	5	9.27761	0.0909091
GO:0002822	GO:0002822	regulation of adaptive immune response based on somatic recombination of immune receptors built from immunoglobulin superfamily domains	0.0483871	206/18982	0.000202304	0.0854278	0.0789502	KLRC1/ADA/CCR2/AHR/PDCD1/RIPK3/DENND1B/HAVCR2/LGALS1	KLRC1/ADA/CCR2/AHR/PDCD1/RIPK3/DENND1B/HAVCR2/LGALS1	9	4.45866	0.0436893
GO:0002703	GO:0002703	regulation of leukocyte mediated immunity	0.0537634	259/18982	0.000245703	0.0854278	0.0789502	KLRC1/KLRC2/CCR2/AHR/PDCD1/KLRB1/RIPK3/DENND1B/HAVCR2/IL18RAP	KLRC1/KLRC2/CCR2/AHR/PDCD1/KLRB1/RIPK3/DENND1B/HAVCR2/IL18RAP	10	3.9403	0.03861
GO:0002313	GO:0002313	mature B cell differentiation involved in immune response	0.0215054	32/18982	0.00025897	0.0854278	0.0789502	ADA/PTK2B/DOCK10/LGALS1	ADA/PTK2B/DOCK10/LGALS1	4	12.7567	0.125
GO:0030098	GO:0030098	lymphocyte differentiation	0.0698925	426/18982	0.000304678	0.0854278	0.0789502	KLRC1/ADA/CTLA4/CCR2/RBPJ/CAMK4/PTK2B/RIPK3/RUNX2/DOCK10/MTOR/LGALS1/JMJD6	KLRC1/ADA/CTLA4/CCR2/RBPJ/CAMK4/PTK2B/RIPK3/RUNX2/DOCK10/MTOR/LGALS1/JMJD6	13	3.11432	0.0305164
GO:0006163	GO:0006163	purine nucleotide metabolic process	0.0752688	487/18982	0.000328375	0.0854278	0.0789502	CD38/FAR2/FDXR/ADA/NUDT2/H6PD/ACOT7/SLC4A7/ACSL4/NMRK1/MTOR/OGT/NADSYN1/ATP1B1	CD38/FAR2/FDXR/ADA/NUDT2/H6PD/ACOT7/SLC4A7/ACSL4/NMRK1/MTOR/OGT/NADSYN1/ATP1B1	14	2.93378	0.0287474
GO:0002819	GO:0002819	regulation of adaptive immune response	0.0483871	221/18982	0.000340157	0.0854278	0.0789502	KLRC1/ADA/CCR2/AHR/PDCD1/RIPK3/DENND1B/HAVCR2/LGALS1	KLRC1/ADA/CCR2/AHR/PDCD1/RIPK3/DENND1B/HAVCR2/LGALS1	9	4.15604	0.040724
GO:0002823	GO:0002823	negative regulation of adaptive immune response based on somatic recombination of immune receptors built from immunoglobulin superfamily domains	0.0268817	62/18982	0.000352401	0.0854278	0.0789502	KLRC1/AHR/PDCD1/HAVCR2/LGALS1	KLRC1/AHR/PDCD1/HAVCR2/LGALS1	5	8.23014	0.0806452
GO:0002456	GO:0002456	T cell mediated immunity	0.0376344	138/18982	0.000426588	0.0894015	0.0826225	CD70/KLRC1/CCR2/AHR/PDCD1/RIPK3/DENND1B	CD70/KLRC1/CCR2/AHR/PDCD1/RIPK3/DENND1B	7	5.17664	0.0507246
GO:0001910	GO:0001910	regulation of leukocyte mediated cytotoxicity	0.0322581	99/18982	0.000430258	0.0894015	0.0826225	KLRC1/KLRC2/KLRB1/RIPK3/HAVCR2/IL18RAP	KLRC1/KLRC2/KLRB1/RIPK3/HAVCR2/IL18RAP	6	6.18508	0.0606061
GO:0002820	GO:0002820	negative regulation of adaptive immune response	0.0268817	67/18982	0.000505603	0.0923221	0.0853216	KLRC1/AHR/PDCD1/HAVCR2/LGALS1	KLRC1/AHR/PDCD1/HAVCR2/LGALS1	5	7.61595	0.0746269
GO:0002335	GO:0002335	mature B cell differentiation	0.0215054	38/18982	0.000507787	0.0923221	0.0853216	ADA/PTK2B/DOCK10/LGALS1	ADA/PTK2B/DOCK10/LGALS1	4	10.7425	0.105263
GO:0002449	GO:0002449	lymphocyte mediated immunity	0.0645161	404/18982	0.000658386	0.0990541	0.0915432	CD70/KLRC1/KLRC2/IL9R/CCR2/AHR/PDCD1/KLRB1/RIPK3/DENND1B/HAVCR2/IL18RAP	CD70/KLRC1/KLRC2/IL9R/CCR2/AHR/PDCD1/KLRB1/RIPK3/DENND1B/HAVCR2/IL18RAP	12	3.0313	0.029703
GO:0002704	GO:0002704	negative regulation of leukocyte mediated immunity	0.0268817	71/18982	0.000660478	0.0990541	0.0915432	KLRC1/CCR2/AHR/PDCD1/HAVCR2	KLRC1/CCR2/AHR/PDCD1/HAVCR2	5	7.18688	0.0704225
GO:0002709	GO:0002709	regulation of T cell mediated immunity	0.0322581	108/18982	0.000683394	0.0990541	0.0915432	KLRC1/CCR2/AHR/PDCD1/RIPK3/DENND1B	KLRC1/CCR2/AHR/PDCD1/RIPK3/DENND1B	6	5.66965	0.0555556
GO:0070232	GO:0070232	regulation of T cell apoptotic process	0.0215054	42/18982	0.000746865	0.0990541	0.0915432	ADA/PERP/PDCD1/RIPK3	ADA/PERP/PDCD1/RIPK3	4	9.71941	0.0952381
GO:0002697	GO:0002697	regulation of immune effector process	0.0645161	411/18982	0.00076483	0.0990541	0.0915432	KLRC1/KLRC2/CCR2/AHR/PDCD1/KLRB1/RIPK3/DENND1B/SLC7A5/HAVCR2/LGALS1/IL18RAP	KLRC1/KLRC2/CCR2/AHR/PDCD1/KLRB1/RIPK3/DENND1B/SLC7A5/HAVCR2/LGALS1/IL18RAP	12	2.97967	0.0291971
GO:2000379	GO:2000379	positive regulation of reactive oxygen species metabolic process	0.0268817	74/18982	0.000798094	0.0990541	0.0915432	HVCN1/PTK2B/RIPK3/GADD45A/SLC5A3	HVCN1/PTK2B/RIPK3/GADD45A/SLC5A3	5	6.89552	0.0675676
GO:0170044	GO:0170044	non-proteinogenic amino acid catabolic process	0.016129	19/18982	0.000799108	0.0990541	0.0915432	SARDH/BLMH/ABAT	SARDH/BLMH/ABAT	3	16.1138	0.157895
GO:0045123	GO:0045123	cellular extravasation	0.0268817	75/18982	0.000848397	0.0990541	0.0915432	ITGA1/GCNT1/CCR2/RIPK3/JAML	ITGA1/GCNT1/CCR2/RIPK3/JAML	5	6.80358	0.0666667
GO:0031341	GO:0031341	regulation of cell killing	0.0322581	113/18982	0.00086675	0.0990541	0.0915432	KLRC1/KLRC2/KLRB1/RIPK3/HAVCR2/IL18RAP	KLRC1/KLRC2/KLRB1/RIPK3/HAVCR2/IL18RAP	6	5.41878	0.0530973
GO:0002460	GO:0002460	adaptive immune response based on somatic recombination of immune receptors built from immunoglobulin superfamily domains	0.0645161	418/18982	0.000885324	0.0990541	0.0915432	CD70/KLRC1/IL9R/ADA/CCR2/AHR/PDCD1/RIPK3/DENND1B/MTOR/HAVCR2/LGALS1	CD70/KLRC1/IL9R/ADA/CCR2/AHR/PDCD1/RIPK3/DENND1B/MTOR/HAVCR2/LGALS1	12	2.92977	0.0287081
GO:0042267	GO:0042267	natural killer cell mediated cytotoxicity	0.0268817	79/18982	0.00107353	0.115663	0.106893	KLRC1/KLRC2/KLRB1/HAVCR2/IL18RAP	KLRC1/KLRC2/KLRB1/HAVCR2/IL18RAP	5	6.4591	0.0632911
GO:0016236	GO:0016236	macroautophagy	0.0591398	373/18982	0.00116539	0.118823	0.109813	RETREG1/TP53INP1/ZNRF1/RAB33A/SEC22B/FUNDC1/MTOR/VMA21/OGT/CTSD/RB1CC1	RETREG1/TP53INP1/ZNRF1/RAB33A/SEC22B/FUNDC1/MTOR/ATP6V0E1/OGT/CTSD/RB1CC1	11	3.00963	0.0294906
GO:0000045	GO:0000045	autophagosome assembly	0.0322581	120/18982	0.00118455	0.118823	0.109813	TP53INP1/RAB33A/SEC22B/MTOR/CTSD/RB1CC1	TP53INP1/RAB33A/SEC22B/MTOR/CTSD/RB1CC1	6	5.10269	0.05
GO:0030217	GO:0030217	T cell differentiation	0.0537634	320/18982	0.00126381	0.122548	0.113256	KLRC1/ADA/CTLA4/CCR2/CAMK4/RIPK3/RUNX2/MTOR/LGALS1/JMJD6	KLRC1/ADA/CTLA4/CCR2/CAMK4/RIPK3/RUNX2/MTOR/LGALS1/JMJD6	10	3.18918	0.03125
GO:0002228	GO:0002228	natural killer cell mediated immunity	0.0268817	84/18982	0.00141387	0.12816	0.118442	KLRC1/KLRC2/KLRB1/HAVCR2/IL18RAP	KLRC1/KLRC2/KLRB1/HAVCR2/IL18RAP	5	6.07463	0.0595238
GO:0010888	GO:0010888	negative regulation of lipid storage	0.016129	23/18982	0.00141903	0.12816	0.118442	OSBPL8/ABCG1/ABHD5	OSBPL8/ABCG1/ABHD5	3	13.3114	0.130435
GO:0019362	GO:0019362	pyridine nucleotide metabolic process	0.0376344	172/18982	0.00155766	0.12816	0.118442	CD38/FDXR/H6PD/NMRK1/MTOR/OGT/NADSYN1	CD38/FDXR/H6PD/NMRK1/MTOR/OGT/NADSYN1	7	4.15335	0.0406977
GO:0046496	GO:0046496	nicotinamide nucleotide metabolic process	0.0376344	172/18982	0.00155766	0.12816	0.118442	CD38/FDXR/H6PD/NMRK1/MTOR/OGT/NADSYN1	CD38/FDXR/H6PD/NMRK1/MTOR/OGT/NADSYN1	7	4.15335	0.0406977
GO:1905037	GO:1905037	autophagosome organization	0.0322581	127/18982	0.00158479	0.12816	0.118442	TP53INP1/RAB33A/SEC22B/MTOR/CTSD/RB1CC1	TP53INP1/RAB33A/SEC22B/MTOR/CTSD/RB1CC1	6	4.82144	0.0472441
GO:0071294	GO:0071294	cellular response to zinc ion	0.016129	24/18982	0.00161013	0.12816	0.118442	MT1E/HVCN1/MT1F	MT1E/HVCN1/MT1F	3	12.7567	0.125
GO:0002698	GO:0002698	negative regulation of immune effector process	0.0322581	128/18982	0.00164945	0.12816	0.118442	KLRC1/CCR2/AHR/PDCD1/HAVCR2/LGALS1	KLRC1/CCR2/AHR/PDCD1/HAVCR2/LGALS1	6	4.78377	0.046875
GO:0006968	GO:0006968	cellular defense response	0.0215054	52/18982	0.00167414	0.12816	0.118442	KLRC2/CCR2/PTK2B/CCR5	KLRC2/CCR2/PTK2B/CCR5	4	7.85029	0.0769231
GO:0035336	GO:0035336	long-chain fatty-acyl-CoA metabolic process	0.016129	25/18982	0.00181658	0.135499	0.125224	FAR2/ACOT7/ACSL4	FAR2/ACOT7/ACSL4	3	12.2465	0.12
GO:0072524	GO:0072524	pyridine-containing compound metabolic process	0.0376344	178/18982	0.00189379	0.137726	0.127283	CD38/FDXR/H6PD/NMRK1/MTOR/OGT/NADSYN1	CD38/FDXR/H6PD/NMRK1/MTOR/OGT/NADSYN1	7	4.01335	0.0393258
GO:0042113	GO:0042113	B cell activation	0.0483871	284/18982	0.00199751	0.141726	0.13098	CD70/CD38/ADA/CTLA4/RBPJ/AHR/PTK2B/DOCK10/LGALS1	CD70/CD38/ADA/CTLA4/RBPJ/AHR/PTK2B/DOCK10/LGALS1	9	3.2341	0.0316901
GO:0042100	GO:0042100	B cell proliferation	0.0268817	92/18982	0.00211517	0.146501	0.135392	CD70/CD38/ADA/CTLA4/AHR	CD70/CD38/ADA/CTLA4/AHR	5	5.5464	0.0543478
GO:2000106	GO:2000106	regulation of leukocyte apoptotic process	0.0268817	93/18982	0.0022179	0.147213	0.13605	ADA/PERP/PDCD1/CCR5/RIPK3	ADA/PERP/PDCD1/CCR5/RIPK3	5	5.48676	0.0537634
GO:0050900	GO:0050900	leukocyte migration	0.0591398	405/18982	0.00222906	0.147213	0.13605	ITGA1/GCNT1/ADA/PERP/CCR2/PTK2B/NBL1/CCR5/RIPK3/JAML/DAPK2	ITGA1/GCNT1/ADA/PERP/CCR2/PTK2B/NBL1/CCR5/RIPK3/JAML/DAPK2	11	2.77183	0.0271605
GO:0002837	GO:0002837	regulation of immune response to tumor cell	0.016129	27/18982	0.00227727	0.147213	0.13605	AHR/PDCD1/HAVCR2	AHR/PDCD1/HAVCR2	3	11.3393	0.111111
GO:0002685	GO:0002685	regulation of leukocyte migration	0.0430108	236/18982	0.00232806	0.147225	0.136061	GCNT1/ADA/PERP/CCR2/PTK2B/NBL1/RIPK3/DAPK2	GCNT1/ADA/PERP/CCR2/PTK2B/NBL1/RIPK3/DAPK2	8	3.45945	0.0338983
GO:0002834	GO:0002834	regulation of response to tumor cell	0.016129	28/18982	0.0025323	0.155767	0.143955	AHR/PDCD1/HAVCR2	AHR/PDCD1/HAVCR2	3	10.9343	0.107143
GO:0030595	GO:0030595	leukocyte chemotaxis	0.0430108	241/18982	0.00264896	0.155767	0.143955	ITGA1/PERP/CCR2/PTK2B/NBL1/CCR5/JAML/DAPK2	ITGA1/PERP/CCR2/PTK2B/NBL1/CCR5/JAML/DAPK2	8	3.38768	0.033195
GO:0050670	GO:0050670	regulation of lymphocyte proliferation	0.0430108	242/18982	0.0027171	0.155767	0.143955	CD70/CD38/ADA/CTLA4/CCR2/AHR/RIPK3/HAVCR2	CD70/CD38/ADA/CTLA4/CCR2/AHR/RIPK3/HAVCR2	8	3.37368	0.0330579
GO:0007033	GO:0007033	vacuole organization	0.0430108	243/18982	0.0027866	0.155767	0.143955	VPS54/TP53INP1/RAB33A/SEC22B/MTOR/CTSD/RB1CC1/ANXA2	VPS54/TP53INP1/RAB33A/SEC22B/MTOR/CTSD/RB1CC1/ANXA2	8	3.35979	0.0329218
GO:0001773	GO:0001773	myeloid dendritic cell activation	0.016129	29/18982	0.00280429	0.155767	0.143955	RBPJ/CAMK4/HAVCR2	RBPJ/CAMK4/HAVCR2	3	10.5573	0.103448
GO:0045954	GO:0045954	positive regulation of natural killer cell mediated cytotoxicity	0.016129	29/18982	0.00280429	0.155767	0.143955	KLRC1/KLRC2/IL18RAP	KLRC1/KLRC2/IL18RAP	3	10.5573	0.103448
GO:0002707	GO:0002707	negative regulation of lymphocyte mediated immunity	0.0215054	60/18982	0.00283796	0.155767	0.143955	KLRC1/AHR/PDCD1/HAVCR2	KLRC1/AHR/PDCD1/HAVCR2	4	6.80358	0.0666667
GO:0070228	GO:0070228	regulation of lymphocyte apoptotic process	0.0215054	61/18982	0.0030142	0.159424	0.147335	ADA/PERP/PDCD1/RIPK3	ADA/PERP/PDCD1/RIPK3	4	6.69205	0.0655738
GO:0070231	GO:0070231	T cell apoptotic process	0.0215054	61/18982	0.0030142	0.159424	0.147335	ADA/PERP/PDCD1/RIPK3	ADA/PERP/PDCD1/RIPK3	4	6.69205	0.0655738
GO:0032944	GO:0032944	regulation of mononuclear cell proliferation	0.0430108	247/18982	0.00307862	0.159924	0.147797	CD70/CD38/ADA/CTLA4/CCR2/AHR/RIPK3/HAVCR2	CD70/CD38/ADA/CTLA4/CCR2/AHR/RIPK3/HAVCR2	8	3.30539	0.0323887
GO:0002710	GO:0002710	negative regulation of T cell mediated immunity	0.016129	32/18982	0.0037256	0.18706	0.172876	KLRC1/AHR/PDCD1	KLRC1/AHR/PDCD1	3	9.56754	0.09375
GO:0001909	GO:0001909	leukocyte mediated cytotoxicity	0.0322581	151/18982	0.00376656	0.18706	0.172876	KLRC1/KLRC2/KLRB1/RIPK3/HAVCR2/IL18RAP	KLRC1/KLRC2/KLRB1/RIPK3/HAVCR2/IL18RAP	6	4.05512	0.0397351
GO:0170041	GO:0170041	non-proteinogenic amino acid metabolic process	0.0215054	65/18982	0.00379394	0.18706	0.172876	SARDH/BLMH/ABAT/ATP2B4	SARDH/BLMH/ABAT/ATP2B4	4	6.28023	0.0615385
GO:0002366	GO:0002366	leukocyte activation involved in immune response	0.0483871	315/18982	0.0039754	0.189693	0.17531	KLRC2/ADA/CCR2/PTK2B/CBL/DOCK10/MTOR/HAVCR2/LGALS1	KLRC2/ADA/CCR2/PTK2B/CBL/DOCK10/MTOR/HAVCR2/LGALS1	9	2.91582	0.0285714
GO:0015820	GO:0015820	L-leucine transport	0.0107527	10/18982	0.00408103	0.189693	0.17531	SLC7A5/SLC7A6	SLC7A5/SLC7A6	2	20.4108	0.2
GO:0002218	GO:0002218	activation of innate immune response	0.0483871	317/18982	0.00414239	0.189693	0.17531	KLRC1/KLRC2/ZNRF1/TNIP3/OASL/HAVCR2/OGT/ZBP1/NLRC3	KLRC1/KLRC2/ZNRF1/TNIP3/OASL/HAVCR2/OGT/ZBP1/NLRC3	9	2.89743	0.0283912
GO:0002263	GO:0002263	cell activation involved in immune response	0.0483871	319/18982	0.00431482	0.189693	0.17531	KLRC2/ADA/CCR2/PTK2B/CBL/DOCK10/MTOR/HAVCR2/LGALS1	KLRC2/ADA/CCR2/PTK2B/CBL/DOCK10/MTOR/HAVCR2/LGALS1	9	2.87926	0.0282132
GO:0050777	GO:0050777	negative regulation of immune response	0.0376344	207/18982	0.00437749	0.189693	0.17531	KLRC1/CCR2/AHR/PDCD1/HAVCR2/LGALS1/NLRC3	KLRC1/CCR2/AHR/PDCD1/HAVCR2/LGALS1/NLRC3	7	3.45109	0.0338164
GO:0002418	GO:0002418	immune response to tumor cell	0.016129	34/18982	0.00443085	0.189693	0.17531	AHR/PDCD1/HAVCR2	AHR/PDCD1/HAVCR2	3	9.00474	0.0882353
GO:0032367	GO:0032367	intracellular cholesterol transport	0.016129	34/18982	0.00443085	0.189693	0.17531	VPS54/ANXA2/ABCG1	VPS54/ANXA2/ABCG1	3	9.00474	0.0882353
GO:0030888	GO:0030888	regulation of B cell proliferation	0.0215054	68/18982	0.00446125	0.189693	0.17531	CD38/ADA/CTLA4/AHR	CD38/ADA/CTLA4/AHR	4	6.00316	0.0588235
GO:1905953	GO:1905953	negative regulation of lipid localization	0.0215054	68/18982	0.00446125	0.189693	0.17531	ACSL4/OSBPL8/ABCG1/ABHD5	ACSL4/OSBPL8/ABCG1/ABHD5	4	6.00316	0.0588235
GO:0043124	GO:0043124	negative regulation of canonical NF-kappaB signal transduction	0.0215054	69/18982	0.00470015	0.189693	0.17531	TLE1/TNIP3/NLRC3/TANK	TLE1/TNIP3/NLRC3/TANK	4	5.91616	0.057971
GO:0009063	GO:0009063	amino acid catabolic process	0.0268817	111/18982	0.00475119	0.189693	0.17531	SARDH/BLMH/ABAT/HSD17B10/ATP2B4	SARDH/BLMH/ABAT/HSD17B10/ATP2B4	5	4.59702	0.045045
GO:0002717	GO:0002717	positive regulation of natural killer cell mediated immunity	0.016129	35/18982	0.00481169	0.189693	0.17531	KLRC1/KLRC2/IL18RAP	KLRC1/KLRC2/IL18RAP	3	8.74747	0.0857143
GO:0043276	GO:0043276	anoikis	0.016129	35/18982	0.00481169	0.189693	0.17531	TLE1/MTOR/DAPK2	TLE1/MTOR/DAPK2	3	8.74747	0.0857143
GO:0060544	GO:0060544	regulation of necroptotic process	0.016129	35/18982	0.00481169	0.189693	0.17531	RIPK3/OGT/ZBP1	RIPK3/OGT/ZBP1	3	8.74747	0.0857143
GO:0030316	GO:0030316	osteoclast differentiation	0.0268817	112/18982	0.00493455	0.189693	0.17531	FAM102A/CAMK4/UBASH3B/MTOR/ANXA2	EEIG1/CAMK4/UBASH3B/MTOR/ANXA2	5	4.55597	0.0446429
GO:0035696	GO:0035696	monocyte extravasation	0.0107527	11/18982	0.00495589	0.189693	0.17531	CCR2/JAML	CCR2/JAML	2	18.5552	0.181818
GO:0062100	GO:0062100	positive regulation of programmed necrotic cell death	0.0107527	11/18982	0.00495589	0.189693	0.17531	RIPK3/ZBP1	RIPK3/ZBP1	2	18.5552	0.181818
GO:0045089	GO:0045089	positive regulation of innate immune response	0.0537634	388/18982	0.00504668	0.19066	0.176203	KLRC1/KLRC2/ZNRF1/TNIP3/OASL/HAVCR2/OGT/ZBP1/NLRC3/IL18RAP	KLRC1/KLRC2/ZNRF1/TNIP3/OASL/HAVCR2/OGT/ZBP1/NLRC3/IL18RAP	10	2.63025	0.0257732
GO:0060326	GO:0060326	cell chemotaxis	0.0483871	330/18982	0.00536581	0.200117	0.184943	ITGA1/PERP/CXCR6/CCR2/PTK2B/NBL1/CCR5/JAML/DAPK2	ITGA1/PERP/CXCR6/CCR2/PTK2B/NBL1/CCR5/JAML/DAPK2	9	2.78328	0.0272727
GO:0070663	GO:0070663	regulation of leukocyte proliferation	0.0430108	272/18982	0.00548142	0.201841	0.186536	CD70/CD38/ADA/CTLA4/CCR2/AHR/RIPK3/HAVCR2	CD70/CD38/ADA/CTLA4/CCR2/AHR/RIPK3/HAVCR2	8	3.00158	0.0294118
GO:0050863	GO:0050863	regulation of T cell activation	0.0537634	394/18982	0.00560721	0.202236	0.186901	CD70/ADA/CTLA4/CCR2/CAMK4/PDCD1/RIPK3/MTOR/HAVCR2/LGALS1	CD70/ADA/CTLA4/CCR2/CAMK4/PDCD1/RIPK3/MTOR/HAVCR2/LGALS1	10	2.5902	0.0253807
GO:0032366	GO:0032366	intracellular sterol transport	0.016129	37/18982	0.00563118	0.202236	0.186901	VPS54/ANXA2/ABCG1	VPS54/ANXA2/ABCG1	3	8.27463	0.0810811
GO:0045670	GO:0045670	regulation of osteoclast differentiation	0.0215054	73/18982	0.00574162	0.203687	0.188243	FAM102A/CAMK4/UBASH3B/MTOR	EEIG1/CAMK4/UBASH3B/MTOR	4	5.59199	0.0547945
GO:1902105	GO:1902105	regulation of leukocyte differentiation	0.0483871	337/18982	0.00613148	0.214897	0.198602	CD101/FAM102A/ADA/CTLA4/CCR2/CAMK4/UBASH3B/MTOR/LGALS1	CD101/EEIG1/ADA/CTLA4/CCR2/CAMK4/UBASH3B/MTOR/LGALS1	9	2.72547	0.0267062
GO:0043547	GO:0043547	positive regulation of GTPase activity	0.0376344	224/18982	0.00668039	0.225461	0.208365	RGS16/ARHGEF7/DENND1B/RGS1/TBC1D2B/DOCK10/RGS10	RGS16/ARHGEF7/DENND1B/RGS1/TBC1D2B/DOCK10/RGS10	7	3.18918	0.03125
GO:0045088	GO:0045088	regulation of innate immune response	0.0591398	471/18982	0.00688159	0.225461	0.208365	KLRC1/KLRC2/ZNRF1/KLRB1/TNIP3/OASL/HAVCR2/OGT/ZBP1/NLRC3/IL18RAP	KLRC1/KLRC2/ZNRF1/KLRB1/TNIP3/OASL/HAVCR2/OGT/ZBP1/NLRC3/IL18RAP	11	2.38342	0.0233546
GO:0032729	GO:0032729	positive regulation of type II interferon production	0.0215054	77/18982	0.00692667	0.225461	0.208365	CCR2/IL12RB2/SLC7A5/HAVCR2	CCR2/IL12RB2/SLC7A5/HAVCR2	4	5.30149	0.0519481
GO:0006167	GO:0006167	AMP biosynthetic process	0.0107527	13/18982	0.00693847	0.225461	0.208365	ADA/NUDT2	ADA/NUDT2	2	15.7006	0.153846
GO:0044828	GO:0044828	negative regulation by host of viral genome replication	0.0107527	13/18982	0.00693847	0.225461	0.208365	APOBEC3H/SMC6	APOBEC3H/SMC6	2	15.7006	0.153846
GO:1903238	GO:1903238	positive regulation of leukocyte tethering or rolling	0.0107527	13/18982	0.00693847	0.225461	0.208365	GCNT1/CCR2	GCNT1/CCR2	2	15.7006	0.153846
GO:0032814	GO:0032814	regulation of natural killer cell activation	0.016129	40/18982	0.0070086	0.225461	0.208365	KLRC1/KLRC2/HAVCR2	KLRC1/KLRC2/HAVCR2	3	7.65403	0.075
GO:0071887	GO:0071887	leukocyte apoptotic process	0.0268817	122/18982	0.00705293	0.225461	0.208365	ADA/PERP/PDCD1/CCR5/RIPK3	ADA/PERP/PDCD1/CCR5/RIPK3	5	4.18253	0.0409836
GO:0002285	GO:0002285	lymphocyte activation involved in immune response	0.0376344	227/18982	0.00716574	0.226578	0.209397	KLRC2/ADA/PTK2B/DOCK10/MTOR/HAVCR2/LGALS1	KLRC2/ADA/PTK2B/DOCK10/MTOR/HAVCR2/LGALS1	7	3.14703	0.030837
GO:0035337	GO:0035337	fatty-acyl-CoA metabolic process	0.016129	41/18982	0.00750815	0.228549	0.211219	FAR2/ACOT7/ACSL4	FAR2/ACOT7/ACSL4	3	7.46735	0.0731707
GO:0062098	GO:0062098	regulation of programmed necrotic cell death	0.016129	41/18982	0.00750815	0.228549	0.211219	RIPK3/OGT/ZBP1	RIPK3/OGT/ZBP1	3	7.46735	0.0731707
GO:0032609	GO:0032609	type II interferon production	0.0268817	124/18982	0.00754236	0.228549	0.211219	CCR2/RIPK3/IL12RB2/SLC7A5/HAVCR2	CCR2/RIPK3/IL12RB2/SLC7A5/HAVCR2	5	4.11507	0.0403226
GO:0032649	GO:0032649	regulation of type II interferon production	0.0268817	124/18982	0.00754236	0.228549	0.211219	CCR2/RIPK3/IL12RB2/SLC7A5/HAVCR2	CCR2/RIPK3/IL12RB2/SLC7A5/HAVCR2	5	4.11507	0.0403226
GO:0002691	GO:0002691	regulation of cellular extravasation	0.016129	42/18982	0.00802825	0.229725	0.212306	GCNT1/CCR2/RIPK3	GCNT1/CCR2/RIPK3	3	7.28955	0.0714286
GO:0015803	GO:0015803	branched-chain amino acid transport	0.0107527	14/18982	0.00804301	0.229725	0.212306	SLC7A5/SLC7A6	SLC7A5/SLC7A6	2	14.5791	0.142857
GO:0031115	GO:0031115	negative regulation of microtubule polymerization	0.0107527	14/18982	0.00804301	0.229725	0.212306	TBCD/ARHGEF7	TBCD/ARHGEF7	2	14.5791	0.142857
GO:0060837	GO:0060837	blood vessel endothelial cell differentiation	0.0107527	14/18982	0.00804301	0.229725	0.212306	RBPJ/FOXJ2	RBPJ/FOXJ2	2	14.5791	0.142857
GO:0072683	GO:0072683	T cell extravasation	0.0107527	14/18982	0.00804301	0.229725	0.212306	CCR2/RIPK3	CCR2/RIPK3	2	14.5791	0.142857
GO:0002688	GO:0002688	regulation of leukocyte chemotaxis	0.0268817	126/18982	0.00805499	0.229725	0.212306	PERP/CCR2/PTK2B/NBL1/DAPK2	PERP/CCR2/PTK2B/NBL1/DAPK2	5	4.04975	0.0396825
GO:0002833	GO:0002833	positive regulation of response to biotic stimulus	0.0537634	417/18982	0.0082205	0.232169	0.214565	KLRC1/KLRC2/ZNRF1/TNIP3/OASL/HAVCR2/OGT/ZBP1/NLRC3/IL18RAP	KLRC1/KLRC2/ZNRF1/TNIP3/OASL/HAVCR2/OGT/ZBP1/NLRC3/IL18RAP	10	2.44733	0.0239808
GO:0002832	GO:0002832	negative regulation of response to biotic stimulus	0.0268817	127/18982	0.00832016	0.232724	0.215078	KLRC1/AHR/PDCD1/HAVCR2/NLRC3	KLRC1/AHR/PDCD1/HAVCR2/NLRC3	5	4.01786	0.0393701
GO:0031111	GO:0031111	negative regulation of microtubule polymerization or depolymerization	0.016129	43/18982	0.00856908	0.233251	0.215564	CKAP2/TBCD/ARHGEF7	CKAP2/TBCD/ARHGEF7	3	7.12003	0.0697674
GO:0019722	GO:0019722	calcium-mediated signaling	0.0376344	236/18982	0.00877913	0.233251	0.215564	ADA/CXCR6/CCR2/CCR5/MTOR/ATP1B1/ATP2B4	ADA/CXCR6/CCR2/CCR5/MTOR/ATP1B1/ATP2B4	7	3.02702	0.029661
GO:0002758	GO:0002758	innate immune response-activating signaling pathway	0.0430108	297/18982	0.00910804	0.233251	0.215564	KLRC1/KLRC2/ZNRF1/TNIP3/OASL/HAVCR2/OGT/NLRC3	KLRC1/KLRC2/ZNRF1/TNIP3/OASL/HAVCR2/OGT/NLRC3	8	2.74892	0.026936
GO:0046651	GO:0046651	lymphocyte proliferation	0.0430108	297/18982	0.00910804	0.233251	0.215564	CD70/CD38/ADA/CTLA4/CCR2/AHR/RIPK3/HAVCR2	CD70/CD38/ADA/CTLA4/CCR2/AHR/RIPK3/HAVCR2	8	2.74892	0.026936
GO:0002761	GO:0002761	regulation of myeloid leukocyte differentiation	0.0268817	130/18982	0.0091519	0.233251	0.215564	CD101/FAM102A/CAMK4/UBASH3B/MTOR	CD101/EEIG1/CAMK4/UBASH3B/MTOR	5	3.92514	0.0384615
GO:0002840	GO:0002840	regulation of T cell mediated immune response to tumor cell	0.0107527	15/18982	0.00922098	0.233251	0.215564	AHR/PDCD1	AHR/PDCD1	2	13.6072	0.133333
GO:0002903	GO:0002903	negative regulation of B cell apoptotic process	0.0107527	15/18982	0.00922098	0.233251	0.215564	ADA/PDCD1	ADA/PDCD1	2	13.6072	0.133333
GO:0010889	GO:0010889	regulation of sequestering of triglyceride	0.0107527	15/18982	0.00922098	0.233251	0.215564	OSBPL8/ABHD5	OSBPL8/ABHD5	2	13.6072	0.133333
GO:0070234	GO:0070234	positive regulation of T cell apoptotic process	0.0107527	15/18982	0.00922098	0.233251	0.215564	PERP/PDCD1	PERP/PDCD1	2	13.6072	0.133333
GO:0070885	GO:0070885	negative regulation of calcineurin-NFAT signaling cascade	0.0107527	15/18982	0.00922098	0.233251	0.215564	MTOR/ATP2B4	MTOR/ATP2B4	2	13.6072	0.133333
GO:0106057	GO:0106057	negative regulation of calcineurin-mediated signaling	0.0107527	15/18982	0.00922098	0.233251	0.215564	MTOR/ATP2B4	MTOR/ATP2B4	2	13.6072	0.133333
GO:0070227	GO:0070227	lymphocyte apoptotic process	0.0215054	84/18982	0.00936933	0.23496	0.217144	ADA/PERP/PDCD1/RIPK3	ADA/PERP/PDCD1/RIPK3	4	4.8597	0.047619
GO:0030593	GO:0030593	neutrophil chemotaxis	0.0215054	85/18982	0.00975841	0.242626	0.224228	ITGA1/PERP/JAML/DAPK2	ITGA1/PERP/JAML/DAPK2	4	4.80253	0.0470588
GO:0051345	GO:0051345	positive regulation of hydrolase activity	0.0537634	431/18982	0.0102186	0.244182	0.225666	PERP/RGS16/ARHGEF7/DENND1B/RGS1/TBC1D2B/DOCK10/RGS10/CTSD/TANK	PERP/RGS16/ARHGEF7/DENND1B/RGS1/TBC1D2B/DOCK10/RGS10/CTSD/TANK	10	2.36784	0.0232019
GO:0006739	GO:0006739	NADP metabolic process	0.016129	46/18982	0.0103176	0.244182	0.225666	FDXR/H6PD/MTOR	FDXR/H6PD/MTOR	3	6.65568	0.0652174
GO:0097529	GO:0097529	myeloid leukocyte migration	0.0376344	244/18982	0.0104245	0.244182	0.225666	ITGA1/PERP/CCR2/PTK2B/NBL1/JAML/DAPK2	ITGA1/PERP/CCR2/PTK2B/NBL1/JAML/DAPK2	7	2.92777	0.0286885
GO:0010273	GO:0010273	detoxification of copper ion	0.0107527	16/18982	0.0104709	0.244182	0.225666	MT1E/MT1F	MT1E/MT1F	2	12.7567	0.125
GO:0045779	GO:0045779	negative regulation of bone resorption	0.0107527	16/18982	0.0104709	0.244182	0.225666	CD38/UBASH3B	CD38/UBASH3B	2	12.7567	0.125
GO:0170043	GO:0170043	non-proteinogenic amino acid biosynthetic process	0.0107527	16/18982	0.0104709	0.244182	0.225666	ABAT/ATP2B4	ABAT/ATP2B4	2	12.7567	0.125
GO:1990169	GO:1990169	stress response to copper ion	0.0107527	16/18982	0.0104709	0.244182	0.225666	MT1E/MT1F	MT1E/MT1F	2	12.7567	0.125
GO:1903706	GO:1903706	regulation of hemopoiesis	0.0537634	433/18982	0.0105319	0.244182	0.225666	CD101/FAM102A/ADA/CTLA4/CCR2/CAMK4/PTK2B/UBASH3B/MTOR/LGALS1	CD101/EEIG1/ADA/CTLA4/CCR2/CAMK4/PTK2B/UBASH3B/MTOR/LGALS1	10	2.3569	0.0230947
GO:0032943	GO:0032943	mononuclear cell proliferation	0.0430108	305/18982	0.0105805	0.244182	0.225666	CD70/CD38/ADA/CTLA4/CCR2/AHR/RIPK3/HAVCR2	CD70/CD38/ADA/CTLA4/CCR2/AHR/RIPK3/HAVCR2	8	2.67682	0.0262295
GO:1905952	GO:1905952	regulation of lipid localization	0.0322581	188/18982	0.0106604	0.244182	0.225666	ACSL4/OSBPL8/ANXA2/KDM5B/ABCG1/ABHD5	ACSL4/OSBPL8/ANXA2/KDM5B/ABCG1/ABHD5	6	3.25704	0.0319149
GO:0002274	GO:0002274	myeloid leukocyte activation	0.0376344	247/18982	0.011096	0.252173	0.233052	CCR2/RBPJ/CAMK4/CBL/HAVCR2/JMJD6/IL18RAP	CCR2/RBPJ/CAMK4/CBL/HAVCR2/JMJD6/IL18RAP	7	2.89221	0.0283401
GO:0009791	GO:0009791	post-embryonic development	0.0215054	89/18982	0.0114192	0.255415	0.236047	AGO2/VPS54/MTOR/KDM5B	AGO2/VPS54/MTOR/KDM5B	4	4.58669	0.0449438
GO:0033077	GO:0033077	T cell differentiation in thymus	0.0215054	89/18982	0.0114192	0.255415	0.236047	ADA/CAMK4/RIPK3/JMJD6	ADA/CAMK4/RIPK3/JMJD6	4	4.58669	0.0449438
GO:0070266	GO:0070266	necroptotic process	0.016129	48/18982	0.0115898	0.255415	0.236047	RIPK3/OGT/ZBP1	RIPK3/OGT/ZBP1	3	6.37836	0.0625
GO:1904894	GO:1904894	positive regulation of receptor signaling pathway via STAT	0.016129	48/18982	0.0115898	0.255415	0.236047	MGAT5/PTK2B/IL10RB	MGAT5/PTK2B/IL10RB	3	6.37836	0.0625
GO:0046112	GO:0046112	nucleobase biosynthetic process	0.0107527	17/18982	0.0117911	0.257897	0.238342	ADA/MTOR	ADA/MTOR	2	12.0063	0.117647
GO:0030183	GO:0030183	B cell differentiation	0.0268817	139/18982	0.011988	0.259569	0.239887	ADA/RBPJ/PTK2B/DOCK10/LGALS1	ADA/RBPJ/PTK2B/DOCK10/LGALS1	5	3.671	0.0359712
GO:0042088	GO:0042088	T-helper 1 type immune response	0.016129	49/18982	0.0122582	0.259569	0.239887	CCR2/MTOR/HAVCR2	CCR2/MTOR/HAVCR2	3	6.24819	0.0612245
GO:0016054	GO:0016054	organic acid catabolic process	0.0376344	252/18982	0.0122841	0.259569	0.239887	SARDH/BLMH/ACOT7/ABAT/HSD17B10/LPIN2/ATP2B4	SARDH/BLMH/ACOT7/ABAT/HSD17B10/LPIN2/ATP2B4	7	2.83483	0.0277778
GO:0046395	GO:0046395	carboxylic acid catabolic process	0.0376344	252/18982	0.0122841	0.259569	0.239887	SARDH/BLMH/ACOT7/ABAT/HSD17B10/LPIN2/ATP2B4	SARDH/BLMH/ACOT7/ABAT/HSD17B10/LPIN2/ATP2B4	7	2.83483	0.0277778
GO:0097581	GO:0097581	lamellipodium organization	0.0215054	91/18982	0.0123137	0.259569	0.239887	ARHGEF7/MTOR/ABLIM1/MYO9B	ARHGEF7/MTOR/ABLIM1/MYO9B	4	4.48588	0.043956
GO:0002347	GO:0002347	response to tumor cell	0.016129	50/18982	0.0129484	0.26047	0.24072	AHR/PDCD1/HAVCR2	AHR/PDCD1/HAVCR2	3	6.12323	0.06
GO:0031330	GO:0031330	negative regulation of cellular catabolic process	0.0268817	142/18982	0.0130525	0.26047	0.24072	SEC22B/MTOR/SLC7A5/ANXA2/ATP2B4	SEC22B/MTOR/SLC7A5/ANXA2/ATP2B4	5	3.59344	0.0352113
GO:0002424	GO:0002424	T cell mediated immune response to tumor cell	0.0107527	18/18982	0.0131803	0.26047	0.24072	AHR/PDCD1	AHR/PDCD1	2	11.3393	0.111111
GO:0030730	GO:0030730	sequestering of triglyceride	0.0107527	18/18982	0.0131803	0.26047	0.24072	OSBPL8/ABHD5	OSBPL8/ABHD5	2	11.3393	0.111111
GO:0044793	GO:0044793	negative regulation by host of viral process	0.0107527	18/18982	0.0131803	0.26047	0.24072	APOBEC3H/SMC6	APOBEC3H/SMC6	2	11.3393	0.111111
GO:0046851	GO:0046851	negative regulation of bone remodeling	0.0107527	18/18982	0.0131803	0.26047	0.24072	CD38/UBASH3B	CD38/UBASH3B	2	11.3393	0.111111
GO:0070230	GO:0070230	positive regulation of lymphocyte apoptotic process	0.0107527	18/18982	0.0131803	0.26047	0.24072	PERP/PDCD1	PERP/PDCD1	2	11.3393	0.111111
GO:0072673	GO:0072673	lamellipodium morphogenesis	0.0107527	18/18982	0.0131803	0.26047	0.24072	ARHGEF7/MYO9B	ARHGEF7/MYO9B	2	11.3393	0.111111
GO:1903236	GO:1903236	regulation of leukocyte tethering or rolling	0.0107527	18/18982	0.0131803	0.26047	0.24072	GCNT1/CCR2	GCNT1/CCR2	2	11.3393	0.111111
GO:0070098	GO:0070098	chemokine-mediated signaling pathway	0.0215054	93/18982	0.0132518	0.26047	0.24072	CXCR6/CCR2/PTK2B/CCR5	CXCR6/CCR2/PTK2B/CCR5	4	4.38941	0.0430108
GO:0032365	GO:0032365	intracellular lipid transport	0.016129	51/18982	0.0136603	0.264464	0.244411	VPS54/ANXA2/ABCG1	VPS54/ANXA2/ABCG1	3	6.00316	0.0588235
GO:0051607	GO:0051607	defense response to virus	0.0430108	321/18982	0.0140453	0.264464	0.244411	APOBEC3H/RIPK3/SERINC5/OASL/ZBP1/TANK/RB1CC1/IL10RB	APOBEC3H/RIPK3/SERINC5/OASL/ZBP1/TANK/RB1CC1/IL10RB	8	2.5434	0.0249221
GO:0030336	GO:0030336	negative regulation of cell migration	0.0483871	386/18982	0.0140877	0.264464	0.244411	ADA/SRGAP3/TP53INP1/NBL1/LDLRAD4/GADD45A/OGT/OSBPL8/ATP2B4	ADA/SRGAP3/TP53INP1/NBL1/LDLRAD4/GADD45A/OGT/OSBPL8/ATP2B4	9	2.37949	0.0233161
GO:0044282	GO:0044282	small molecule catabolic process	0.0483871	386/18982	0.0140877	0.264464	0.244411	ADA/FUT8/SARDH/BLMH/ACOT7/ABAT/HSD17B10/LPIN2/ATP2B4	ADA/FUT8/SARDH/BLMH/ACOT7/ABAT/HSD17B10/LPIN2/ATP2B4	9	2.37949	0.0233161
GO:0050671	GO:0050671	positive regulation of lymphocyte proliferation	0.0268817	145/18982	0.0141792	0.264464	0.244411	CD70/CD38/ADA/CCR2/HAVCR2	CD70/CD38/ADA/CCR2/HAVCR2	5	3.5191	0.0344828
GO:0002690	GO:0002690	positive regulation of leukocyte chemotaxis	0.0215054	95/18982	0.0142344	0.264464	0.244411	PERP/CCR2/PTK2B/DAPK2	PERP/CCR2/PTK2B/DAPK2	4	4.297	0.0421053
GO:0010043	GO:0010043	response to zinc ion	0.016129	52/18982	0.0143942	0.264464	0.244411	MT1E/HVCN1/MT1F	MT1E/HVCN1/MT1F	3	5.88772	0.0576923
GO:0002643	GO:0002643	regulation of tolerance induction	0.0107527	19/18982	0.0146369	0.264464	0.244411	PDCD1/HAVCR2	PDCD1/HAVCR2	2	10.7425	0.105263
GO:0007620	GO:0007620	copulation	0.0107527	19/18982	0.0146369	0.264464	0.244411	ADA/ABAT	ADA/ABAT	2	10.7425	0.105263
GO:0009168	GO:0009168	purine ribonucleoside monophosphate biosynthetic process	0.0107527	19/18982	0.0146369	0.264464	0.244411	ADA/NUDT2	ADA/NUDT2	2	10.7425	0.105263
GO:0010968	GO:0010968	regulation of microtubule nucleation	0.0107527	19/18982	0.0146369	0.264464	0.244411	ARHGEF7/PDE4DIP	ARHGEF7/PDE4DIP	2	10.7425	0.105263
GO:0140131	GO:0140131	positive regulation of lymphocyte chemotaxis	0.0107527	19/18982	0.0146369	0.264464	0.244411	CCR2/PTK2B	CCR2/PTK2B	2	10.7425	0.105263
GO:0141086	GO:0141086	negative regulation of inflammasome-mediated signaling pathway	0.0107527	19/18982	0.0146369	0.264464	0.244411	OGT/NLRC3	OGT/NLRC3	2	10.7425	0.105263
GO:0032946	GO:0032946	positive regulation of mononuclear cell proliferation	0.0268817	148/18982	0.0153694	0.268617	0.248249	CD70/CD38/ADA/CCR2/HAVCR2	CD70/CD38/ADA/CCR2/HAVCR2	5	3.44776	0.0337838
GO:0009101	GO:0009101	glycoprotein biosynthetic process	0.0430108	327/18982	0.0155371	0.268617	0.248249	GALNT2/GCNT1/AGO2/FUT8/MGAT5/DSE/ITM2C/OGT	GALNT2/GCNT1/AGO2/FUT8/MGAT5/DSE/ITM2C/OGT	8	2.49673	0.0244648
GO:1903037	GO:1903037	regulation of leukocyte cell-cell adhesion	0.0483871	393/18982	0.0156619	0.268617	0.248249	CD70/GCNT1/ADA/CTLA4/CCR2/PDCD1/MTOR/HAVCR2/LGALS1	CD70/GCNT1/ADA/CTLA4/CCR2/PDCD1/MTOR/HAVCR2/LGALS1	9	2.33711	0.0229008
GO:0042982	GO:0042982	amyloid precursor protein metabolic process	0.0215054	98/18982	0.0157928	0.268617	0.248249	ADAM19/AGO2/ITM2C/ABCG1	ADAM19/AGO2/ITM2C/ABCG1	4	4.16546	0.0408163
GO:1901606	GO:1901606	alpha-amino acid catabolic process	0.0215054	98/18982	0.0157928	0.268617	0.248249	SARDH/BLMH/HSD17B10/ATP2B4	SARDH/BLMH/HSD17B10/ATP2B4	4	4.16546	0.0408163
GO:1904892	GO:1904892	regulation of receptor signaling pathway via STAT	0.0215054	98/18982	0.0157928	0.268617	0.248249	MGAT5/PTK2B/GADD45A/IL10RB	MGAT5/PTK2B/GADD45A/IL10RB	4	4.16546	0.0408163
GO:0050819	GO:0050819	negative regulation of coagulation	0.016129	54/18982	0.0159279	0.268617	0.248249	UBASH3B/ANXA5/ANXA2	UBASH3B/ANXA5/ANXA2	3	5.66965	0.0555556
GO:0072522	GO:0072522	purine-containing compound biosynthetic process	0.0376344	266/18982	0.0160967	0.268617	0.248249	ADA/NUDT2/ACOT7/SLC4A7/ACSL4/NMRK1/NADSYN1	ADA/NUDT2/ACOT7/SLC4A7/ACSL4/NMRK1/NADSYN1	7	2.68563	0.0263158
GO:0002902	GO:0002902	regulation of B cell apoptotic process	0.0107527	20/18982	0.0161595	0.268617	0.248249	ADA/PDCD1	ADA/PDCD1	2	10.2054	0.1
GO:0006098	GO:0006098	pentose-phosphate shunt	0.0107527	20/18982	0.0161595	0.268617	0.248249	H6PD/MTOR	H6PD/MTOR	2	10.2054	0.1
GO:0033194	GO:0033194	response to hydroperoxide	0.0107527	20/18982	0.0161595	0.268617	0.248249	CD38/TP53INP1	CD38/TP53INP1	2	10.2054	0.1
GO:0042985	GO:0042985	negative regulation of amyloid precursor protein biosynthetic process	0.0107527	20/18982	0.0161595	0.268617	0.248249	AGO2/ITM2C	AGO2/ITM2C	2	10.2054	0.1
GO:0043011	GO:0043011	myeloid dendritic cell differentiation	0.0107527	20/18982	0.0161595	0.268617	0.248249	RBPJ/CAMK4	RBPJ/CAMK4	2	10.2054	0.1
GO:0045953	GO:0045953	negative regulation of natural killer cell mediated cytotoxicity	0.0107527	20/18982	0.0161595	0.268617	0.248249	KLRC1/HAVCR2	KLRC1/HAVCR2	2	10.2054	0.1
GO:0032271	GO:0032271	regulation of protein polymerization	0.0322581	207/18982	0.0164642	0.270383	0.249881	TBCD/PTK2B/ARHGEF7/PDE4DIP/MTOR/ARHGAP18	TBCD/PTK2B/ARHGEF7/PDE4DIP/MTOR/ARHGAP18	6	2.95808	0.0289855
GO:0010883	GO:0010883	regulation of lipid storage	0.016129	55/18982	0.0167279	0.270383	0.249881	OSBPL8/ABCG1/ABHD5	OSBPL8/ABCG1/ABHD5	3	5.56657	0.0545455
GO:0002220	GO:0002220	innate immune response activating cell surface receptor signaling pathway	0.0215054	100/18982	0.016889	0.270383	0.249881	KLRC1/KLRC2/ZNRF1/TNIP3	KLRC1/KLRC2/ZNRF1/TNIP3	4	4.08215	0.04
GO:0031110	GO:0031110	regulation of microtubule polymerization or depolymerization	0.0215054	100/18982	0.016889	0.270383	0.249881	CKAP2/TBCD/ARHGEF7/PDE4DIP	CKAP2/TBCD/ARHGEF7/PDE4DIP	4	4.08215	0.04
GO:0031333	GO:0031333	negative regulation of protein-containing complex assembly	0.0268817	152/18982	0.017058	0.270383	0.249881	TBCD/ARHGEF7/OGT/NLRC3/JMJD6	TBCD/ARHGEF7/OGT/NLRC3/JMJD6	5	3.35703	0.0328947
GO:0001894	GO:0001894	tissue homeostasis	0.0376344	270/18982	0.0173251	0.270383	0.249881	VSTM4/CD38/PERP/VPS54/CCR2/PTK2B/UBASH3B	VSTM4/CD38/PERP/VPS54/CCR2/PTK2B/UBASH3B	7	2.64584	0.0259259
GO:0060249	GO:0060249	anatomical structure homeostasis	0.0376344	270/18982	0.0173251	0.270383	0.249881	VSTM4/CD38/PERP/VPS54/CCR2/PTK2B/UBASH3B	VSTM4/CD38/PERP/VPS54/CCR2/PTK2B/UBASH3B	7	2.64584	0.0259259
GO:2000377	GO:2000377	regulation of reactive oxygen species metabolic process	0.0268817	153/18982	0.0174985	0.270383	0.249881	HVCN1/PTK2B/RIPK3/GADD45A/SLC5A3	HVCN1/PTK2B/RIPK3/GADD45A/SLC5A3	5	3.33509	0.0326797
GO:2000146	GO:2000146	negative regulation of cell motility	0.0483871	401/18982	0.0176156	0.270383	0.249881	ADA/SRGAP3/TP53INP1/NBL1/LDLRAD4/GADD45A/OGT/OSBPL8/ATP2B4	ADA/SRGAP3/TP53INP1/NBL1/LDLRAD4/GADD45A/OGT/OSBPL8/ATP2B4	9	2.29048	0.0224439
GO:0002716	GO:0002716	negative regulation of natural killer cell mediated immunity	0.0107527	21/18982	0.0177467	0.270383	0.249881	KLRC1/HAVCR2	KLRC1/HAVCR2	2	9.71941	0.0952381
GO:0009127	GO:0009127	purine nucleoside monophosphate biosynthetic process	0.0107527	21/18982	0.0177467	0.270383	0.249881	ADA/NUDT2	ADA/NUDT2	2	9.71941	0.0952381
GO:0031340	GO:0031340	positive regulation of vesicle fusion	0.0107527	21/18982	0.0177467	0.270383	0.249881	ZNRF1/ANXA2	ZNRF1/ANXA2	2	9.71941	0.0952381
GO:0097501	GO:0097501	stress response to metal ion	0.0107527	21/18982	0.0177467	0.270383	0.249881	MT1E/MT1F	MT1E/MT1F	2	9.71941	0.0952381
GO:0002429	GO:0002429	immune response-activating cell surface receptor signaling pathway	0.0430108	336/18982	0.017986	0.270383	0.249881	KLRC1/KLRC2/CD38/ADA/CTLA4/ZNRF1/TNIP3/DENND1B	KLRC1/KLRC2/CD38/ADA/CTLA4/ZNRF1/TNIP3/DENND1B	8	2.42985	0.0238095
GO:0022409	GO:0022409	positive regulation of cell-cell adhesion	0.0430108	336/18982	0.017986	0.270383	0.249881	ADAM19/CD70/GCNT1/ADA/CCR2/MTOR/HAVCR2/LGALS1	ADAM19/CD70/GCNT1/ADA/CCR2/MTOR/HAVCR2/LGALS1	8	2.42985	0.0238095
GO:0006112	GO:0006112	energy reserve metabolic process	0.0215054	102/18982	0.0180317	0.270383	0.249881	GYG1/MTOR/PHKA2/RB1CC1	GYG1/MTOR/PHKA2/RB1CC1	4	4.00211	0.0392157
GO:0015807	GO:0015807	L-amino acid transport	0.0215054	102/18982	0.0180317	0.270383	0.249881	VPS54/SERINC5/SLC7A5/SLC7A6	VPS54/SERINC5/SLC7A5/SLC7A6	4	4.00211	0.0392157
GO:1990868	GO:1990868	response to chemokine	0.0215054	102/18982	0.0180317	0.270383	0.249881	CXCR6/CCR2/PTK2B/CCR5	CXCR6/CCR2/PTK2B/CCR5	4	4.00211	0.0392157
GO:1990869	GO:1990869	cellular response to chemokine	0.0215054	102/18982	0.0180317	0.270383	0.249881	CXCR6/CCR2/PTK2B/CCR5	CXCR6/CCR2/PTK2B/CCR5	4	4.00211	0.0392157
GO:2000107	GO:2000107	negative regulation of leukocyte apoptotic process	0.016129	57/18982	0.0183943	0.274406	0.253599	ADA/PDCD1/CCR5	ADA/PDCD1/CCR5	3	5.37125	0.0526316
GO:0097305	GO:0097305	response to alcohol	0.0376344	275/18982	0.0189519	0.277503	0.256461	TP53INP1/AHR/PTK2B/H6PD/CCR5/CBL/ABAT	TP53INP1/AHR/PTK2B/H6PD/CCR5/CBL/ABAT	7	2.59773	0.0254545
GO:0032869	GO:0032869	cellular response to insulin stimulus	0.0322581	214/18982	0.019065	0.277503	0.256461	MTOR/LPIN2/MYO5A/OGT/CTSD/OSBPL8	MTOR/LPIN2/MYO5A/OGT/CTSD/OSBPL8	6	2.86132	0.0280374
GO:0015804	GO:0015804	neutral amino acid transport	0.016129	58/18982	0.0192609	0.277503	0.256461	SERINC5/SLC7A5/SLC7A6	SERINC5/SLC7A5/SLC7A6	3	5.27864	0.0517241
GO:0015802	GO:0015802	basic amino acid transport	0.0107527	22/18982	0.0193971	0.277503	0.256461	SLC7A5/SLC7A6	SLC7A5/SLC7A6	2	9.27761	0.0909091
GO:0018126	GO:0018126	protein hydroxylation	0.0107527	22/18982	0.0193971	0.277503	0.256461	JMJD7/JMJD6	JMJD7/JMJD6	2	9.27761	0.0909091
GO:0034104	GO:0034104	negative regulation of tissue remodeling	0.0107527	22/18982	0.0193971	0.277503	0.256461	CD38/UBASH3B	CD38/UBASH3B	2	9.27761	0.0909091
GO:0050849	GO:0050849	negative regulation of calcium-mediated signaling	0.0107527	22/18982	0.0193971	0.277503	0.256461	MTOR/ATP2B4	MTOR/ATP2B4	2	9.27761	0.0909091
GO:0061709	GO:0061709	reticulophagy	0.0107527	22/18982	0.0193971	0.277503	0.256461	RETREG1/RB1CC1	RETREG1/RB1CC1	2	9.27761	0.0909091
GO:0070661	GO:0070661	leukocyte proliferation	0.0430108	341/18982	0.0194605	0.277503	0.256461	CD70/CD38/ADA/CTLA4/CCR2/AHR/RIPK3/HAVCR2	CD70/CD38/ADA/CTLA4/CCR2/AHR/RIPK3/HAVCR2	8	2.39422	0.0234604
GO:0032868	GO:0032868	response to insulin	0.0376344	277/18982	0.0196316	0.278578	0.257454	GCNT1/MTOR/LPIN2/MYO5A/OGT/CTSD/OSBPL8	GCNT1/MTOR/LPIN2/MYO5A/OGT/CTSD/OSBPL8	7	2.57898	0.0252708
GO:0002312	GO:0002312	B cell activation involved in immune response	0.0215054	106/18982	0.0204588	0.284291	0.262734	ADA/PTK2B/DOCK10/LGALS1	ADA/PTK2B/DOCK10/LGALS1	4	3.85109	0.0377358
GO:0097696	GO:0097696	cell surface receptor signaling pathway via STAT	0.0268817	160/18982	0.0207946	0.284291	0.262734	CCR2/MGAT5/PTK2B/GADD45A/IL10RB	CCR2/MGAT5/PTK2B/GADD45A/IL10RB	5	3.18918	0.03125
GO:0044088	GO:0044088	regulation of vacuole organization	0.016129	60/18982	0.0210609	0.284291	0.262734	SEC22B/MTOR/ANXA2	SEC22B/MTOR/ANXA2	3	5.10269	0.05
GO:0045637	GO:0045637	regulation of myeloid cell differentiation	0.0322581	219/18982	0.021086	0.284291	0.262734	CD101/FAM102A/CAMK4/PTK2B/UBASH3B/MTOR	CD101/EEIG1/CAMK4/PTK2B/UBASH3B/MTOR	6	2.79599	0.0273973
GO:0002223	GO:0002223	stimulatory C-type lectin receptor signaling pathway	0.0107527	23/18982	0.0211093	0.284291	0.262734	KLRC1/KLRC2	KLRC1/KLRC2	2	8.87424	0.0869565
GO:0006658	GO:0006658	phosphatidylserine metabolic process	0.0107527	23/18982	0.0211093	0.284291	0.262734	SERINC5/OSBPL8	SERINC5/OSBPL8	2	8.87424	0.0869565
GO:0006740	GO:0006740	NADPH regeneration	0.0107527	23/18982	0.0211093	0.284291	0.262734	H6PD/MTOR	H6PD/MTOR	2	8.87424	0.0869565
GO:0046033	GO:0046033	AMP metabolic process	0.0107527	23/18982	0.0211093	0.284291	0.262734	ADA/NUDT2	ADA/NUDT2	2	8.87424	0.0869565
GO:0061687	GO:0061687	detoxification of inorganic compound	0.0107527	23/18982	0.0211093	0.284291	0.262734	MT1E/MT1F	MT1E/MT1F	2	8.87424	0.0869565
GO:1990840	GO:1990840	response to lectin	0.0107527	23/18982	0.0211093	0.284291	0.262734	KLRC1/KLRC2	KLRC1/KLRC2	2	8.87424	0.0869565
GO:1990858	GO:1990858	cellular response to lectin	0.0107527	23/18982	0.0211093	0.284291	0.262734	KLRC1/KLRC2	KLRC1/KLRC2	2	8.87424	0.0869565
GO:0043087	GO:0043087	regulation of GTPase activity	0.0376344	282/18982	0.0214055	0.286952	0.265193	RGS16/ARHGEF7/DENND1B/RGS1/TBC1D2B/DOCK10/RGS10	RGS16/ARHGEF7/DENND1B/RGS1/TBC1D2B/DOCK10/RGS10	7	2.53325	0.0248227
GO:1990266	GO:1990266	neutrophil migration	0.0215054	108/18982	0.0217441	0.290154	0.268153	ITGA1/PERP/JAML/DAPK2	ITGA1/PERP/JAML/DAPK2	4	3.77977	0.037037
GO:0097300	GO:0097300	programmed necrotic cell death	0.016129	61/18982	0.0219944	0.291945	0.269808	RIPK3/OGT/ZBP1	RIPK3/OGT/ZBP1	3	5.01904	0.0491803
GO:1903039	GO:1903039	positive regulation of leukocyte cell-cell adhesion	0.0376344	284/18982	0.0221453	0.291945	0.269808	CD70/GCNT1/ADA/CCR2/MTOR/HAVCR2/LGALS1	CD70/GCNT1/ADA/CCR2/MTOR/HAVCR2/LGALS1	7	2.51541	0.0246479
GO:0006939	GO:0006939	smooth muscle contraction	0.0215054	109/18982	0.0224049	0.291945	0.269808	CD38/ADA/ABAT/ATP2B4	CD38/ADA/ABAT/ATP2B4	4	3.74509	0.0366972
GO:0040013	GO:0040013	negative regulation of locomotion	0.0483871	419/18982	0.0226541	0.291945	0.269808	ADA/SRGAP3/TP53INP1/NBL1/LDLRAD4/GADD45A/OGT/OSBPL8/ATP2B4	ADA/SRGAP3/TP53INP1/NBL1/LDLRAD4/GADD45A/OGT/OSBPL8/ATP2B4	9	2.19209	0.0214797
GO:0002407	GO:0002407	dendritic cell chemotaxis	0.0107527	24/18982	0.0228819	0.291945	0.269808	CCR2/CCR5	CCR2/CCR5	2	8.50448	0.0833333
GO:0032891	GO:0032891	negative regulation of organic acid transport	0.0107527	24/18982	0.0228819	0.291945	0.269808	ACSL4/ABAT	ACSL4/ABAT	2	8.50448	0.0833333
GO:0042790	GO:0042790	nucleolar large rRNA transcription by RNA polymerase I	0.0107527	24/18982	0.0228819	0.291945	0.269808	POLR1E/MTOR	POLR1E/MTOR	2	8.50448	0.0833333
GO:0045947	GO:0045947	negative regulation of translational initiation	0.0107527	24/18982	0.0228819	0.291945	0.269808	AGO2/EIF4EBP1	AGO2/EIF4EBP1	2	8.50448	0.0833333
GO:0046628	GO:0046628	positive regulation of insulin receptor signaling pathway	0.0107527	24/18982	0.0228819	0.291945	0.269808	CTSD/OSBPL8	CTSD/OSBPL8	2	8.50448	0.0833333
GO:0051957	GO:0051957	positive regulation of amino acid transport	0.0107527	24/18982	0.0228819	0.291945	0.269808	ABAT/SLC7A5	ABAT/SLC7A5	2	8.50448	0.0833333
GO:0007264	GO:0007264	small GTPase-mediated signal transduction	0.0537634	491/18982	0.0231994	0.294704	0.272358	SRGAP3/RAB33A/ARHGEF7/CBL/DOCK10/RGL4/ARHGAP18/NRAS/OGT/MYO9B	SRGAP3/RAB33A/ARHGEF7/CBL/DOCK10/RGL4/ARHGAP18/NRAS/OGT/MYO9B	10	2.07849	0.0203666
GO:0007229	GO:0007229	integrin-mediated signaling pathway	0.0215054	111/18982	0.0237629	0.299967	0.277221	ITGA1/ITGAE/FUT8/PTK2B	ITGA1/ITGAE/FUT8/PTK2B	4	3.67761	0.036036
GO:0006865	GO:0006865	amino acid transport	0.0268817	166/18982	0.0239231	0.299967	0.277221	VPS54/SERINC5/ABAT/SLC7A5/SLC7A6	VPS54/SERINC5/ABAT/SLC7A5/SLC7A6	5	3.07391	0.0301205
GO:0070665	GO:0070665	positive regulation of leukocyte proliferation	0.0268817	166/18982	0.0239231	0.299967	0.277221	CD70/CD38/ADA/CCR2/HAVCR2	CD70/CD38/ADA/CCR2/HAVCR2	5	3.07391	0.0301205
GO:0140888	GO:0140888	interferon-mediated signaling pathway	0.0215054	112/18982	0.0244602	0.303342	0.280341	OASL/ZBP1/TANK/IL10RB	OASL/ZBP1/TANK/IL10RB	4	3.64478	0.0357143
GO:0010561	GO:0010561	negative regulation of glycoprotein biosynthetic process	0.0107527	25/18982	0.0247137	0.303342	0.280341	AGO2/ITM2C	AGO2/ITM2C	2	8.1643	0.08
GO:0071280	GO:0071280	cellular response to copper ion	0.0107527	25/18982	0.0247137	0.303342	0.280341	MT1E/MT1F	MT1E/MT1F	2	8.1643	0.08
GO:0090023	GO:0090023	positive regulation of neutrophil chemotaxis	0.0107527	25/18982	0.0247137	0.303342	0.280341	PERP/DAPK2	PERP/DAPK2	2	8.1643	0.08
GO:1901623	GO:1901623	regulation of lymphocyte chemotaxis	0.0107527	25/18982	0.0247137	0.303342	0.280341	CCR2/PTK2B	CCR2/PTK2B	2	8.1643	0.08
GO:0019674	GO:0019674	NAD metabolic process	0.016129	64/18982	0.0249286	0.304694	0.28159	CD38/NMRK1/NADSYN1	CD38/NMRK1/NADSYN1	3	4.78377	0.046875
GO:0001776	GO:0001776	leukocyte homeostasis	0.0215054	113/18982	0.0251699	0.306356	0.283126	ADA/CCR2/RIPK3/DOCK10	ADA/CCR2/RIPK3/DOCK10	4	3.61252	0.0353982
GO:0070482	GO:0070482	response to oxygen levels	0.0430108	359/18982	0.025485	0.307099	0.283812	CD38/ADA/PTK2B/FUNDC1/CBL/ABAT/MTOR/SLC7A5	CD38/ADA/PTK2B/FUNDC1/CBL/ABAT/MTOR/SLC7A5	8	2.27418	0.0222841
GO:0045785	GO:0045785	positive regulation of cell adhesion	0.0537634	499/18982	0.0255659	0.307099	0.283812	ADAM19/CD70/GCNT1/ADA/CCR2/PTK2B/ARHGEF7/MTOR/HAVCR2/LGALS1	ADAM19/CD70/GCNT1/ADA/CCR2/PTK2B/ARHGEF7/MTOR/HAVCR2/LGALS1	10	2.04517	0.0200401
GO:0015850	GO:0015850	organic hydroxy compound transport	0.0376344	293/18982	0.0256943	0.307099	0.283812	VPS54/EMB/ABAT/SLC5A3/ANXA2/KDM5B/ABCG1	VPS54/EMB/ABAT/SLC5A3/ANXA2/KDM5B/ABCG1	7	2.43814	0.0238908
GO:0031113	GO:0031113	regulation of microtubule polymerization	0.016129	65/18982	0.0259512	0.307099	0.283812	TBCD/ARHGEF7/PDE4DIP	TBCD/ARHGEF7/PDE4DIP	3	4.71017	0.0461538
GO:0007204	GO:0007204	positive regulation of cytosolic calcium ion concentration	0.0268817	170/18982	0.0261688	0.307099	0.283812	CD38/CXCR6/CCR2/PTK2B/CCR5	CD38/CXCR6/CCR2/PTK2B/CCR5	5	3.00158	0.0294118
GO:0007159	GO:0007159	leukocyte cell-cell adhesion	0.0483871	430/18982	0.0262005	0.307099	0.283812	CD70/GCNT1/ADA/CTLA4/CCR2/PDCD1/MTOR/HAVCR2/LGALS1	CD70/GCNT1/ADA/CTLA4/CCR2/PDCD1/MTOR/HAVCR2/LGALS1	9	2.13601	0.0209302
GO:0071674	GO:0071674	mononuclear cell migration	0.0322581	231/18982	0.0265173	0.307099	0.283812	CCR2/PTK2B/NBL1/CCR5/RIPK3/JAML	CCR2/PTK2B/NBL1/CCR5/RIPK3/JAML	6	2.65075	0.025974
GO:0001783	GO:0001783	B cell apoptotic process	0.0107527	26/18982	0.0266033	0.307099	0.283812	ADA/PDCD1	ADA/PDCD1	2	7.85029	0.0769231
GO:0001911	GO:0001911	negative regulation of leukocyte mediated cytotoxicity	0.0107527	26/18982	0.0266033	0.307099	0.283812	KLRC1/HAVCR2	KLRC1/HAVCR2	2	7.85029	0.0769231
GO:0009435	GO:0009435	NAD biosynthetic process	0.0107527	26/18982	0.0266033	0.307099	0.283812	NMRK1/NADSYN1	NMRK1/NADSYN1	2	7.85029	0.0769231
GO:0046629	GO:0046629	gamma-delta T cell activation	0.0107527	26/18982	0.0266033	0.307099	0.283812	KLRC1/JAML	KLRC1/JAML	2	7.85029	0.0769231
GO:1900078	GO:1900078	positive regulation of cellular response to insulin stimulus	0.0107527	26/18982	0.0266033	0.307099	0.283812	CTSD/OSBPL8	CTSD/OSBPL8	2	7.85029	0.0769231
GO:1904996	GO:1904996	positive regulation of leukocyte adhesion to vascular endothelial cell	0.0107527	26/18982	0.0266033	0.307099	0.283812	GCNT1/CCR2	GCNT1/CCR2	2	7.85029	0.0769231
GO:0045453	GO:0045453	bone resorption	0.016129	66/18982	0.0269961	0.310402	0.286865	CD38/PTK2B/UBASH3B	CD38/PTK2B/UBASH3B	3	4.63881	0.0454545
GO:0043254	GO:0043254	regulation of protein-containing complex assembly	0.0483871	433/18982	0.0272325	0.311887	0.288238	TBCD/PTK2B/ARHGEF7/PDE4DIP/MTOR/ARHGAP18/OGT/NLRC3/JMJD6	TBCD/PTK2B/ARHGEF7/PDE4DIP/MTOR/ARHGAP18/OGT/NLRC3/JMJD6	9	2.12121	0.0207852
GO:0000422	GO:0000422	autophagy of mitochondrion	0.0215054	116/18982	0.0273728	0.312265	0.288587	RETREG1/FUNDC1/OGT/RB1CC1	RETREG1/FUNDC1/OGT/RB1CC1	4	3.5191	0.0344828
GO:0032753	GO:0032753	positive regulation of interleukin-4 production	0.0107527	27/18982	0.0285493	0.319423	0.295202	SLC7A5/HAVCR2	SLC7A5/HAVCR2	2	7.55954	0.0740741
GO:0042983	GO:0042983	amyloid precursor protein biosynthetic process	0.0107527	27/18982	0.0285493	0.319423	0.295202	AGO2/ITM2C	AGO2/ITM2C	2	7.55954	0.0740741
GO:0042984	GO:0042984	regulation of amyloid precursor protein biosynthetic process	0.0107527	27/18982	0.0285493	0.319423	0.295202	AGO2/ITM2C	AGO2/ITM2C	2	7.55954	0.0740741
GO:0071276	GO:0071276	cellular response to cadmium ion	0.0107527	27/18982	0.0285493	0.319423	0.295202	MT1E/MT1F	MT1E/MT1F	2	7.55954	0.0740741
GO:0071624	GO:0071624	positive regulation of granulocyte chemotaxis	0.0107527	27/18982	0.0285493	0.319423	0.295202	PERP/DAPK2	PERP/DAPK2	2	7.55954	0.0740741
GO:0035019	GO:0035019	somatic stem cell population maintenance	0.016129	68/18982	0.0291526	0.324923	0.300285	MED14/RBPJ/SMC1A	MED14/RBPJ/SMC1A	3	4.50237	0.0441176
GO:0002768	GO:0002768	immune response-regulating cell surface receptor signaling pathway	0.0430108	369/18982	0.0293436	0.325804	0.301099	KLRC1/KLRC2/CD38/ADA/CTLA4/ZNRF1/TNIP3/DENND1B	KLRC1/KLRC2/CD38/ADA/CTLA4/ZNRF1/TNIP3/DENND1B	8	2.21255	0.0216802
GO:0010639	GO:0010639	negative regulation of organelle organization	0.0430108	371/18982	0.0301612	0.32794	0.303074	CKAP2/CENPF/TBCD/ARHGEF7/SEC22B/MPHOSPH9/MTOR/TEN1	CKAP2/CENPF/TBCD/ARHGEF7/SEC22B/MPHOSPH9/MTOR/TEN1	8	2.20062	0.0215633
GO:0030225	GO:0030225	macrophage differentiation	0.016129	69/18982	0.030264	0.32794	0.303074	VPS54/CASP10/GAB3	VPS54/CASP10/GAB3	3	4.43712	0.0434783
GO:0006874	GO:0006874	intracellular calcium ion homeostasis	0.0376344	304/18982	0.0305382	0.32794	0.303074	VPS54/CCR2/PTK2B/CCR5/UBASH3B/ATP1B1/ATP2B4	VPS54/CCR2/PTK2B/CCR5/UBASH3B/ATP1B1/ATP2B4	7	2.34992	0.0230263
GO:0002295	GO:0002295	T-helper cell lineage commitment	0.0107527	28/18982	0.0305506	0.32794	0.303074	MTOR/LGALS1	MTOR/LGALS1	2	7.28955	0.0714286
GO:0019359	GO:0019359	nicotinamide nucleotide biosynthetic process	0.0107527	28/18982	0.0305506	0.32794	0.303074	NMRK1/NADSYN1	NMRK1/NADSYN1	2	7.28955	0.0714286
GO:0019363	GO:0019363	pyridine nucleotide biosynthetic process	0.0107527	28/18982	0.0305506	0.32794	0.303074	NMRK1/NADSYN1	NMRK1/NADSYN1	2	7.28955	0.0714286
GO:0033081	GO:0033081	regulation of T cell differentiation in thymus	0.0107527	28/18982	0.0305506	0.32794	0.303074	ADA/CAMK4	ADA/CAMK4	2	7.28955	0.0714286
GO:0044827	GO:0044827	modulation by host of viral genome replication	0.0107527	28/18982	0.0305506	0.32794	0.303074	APOBEC3H/SMC6	APOBEC3H/SMC6	2	7.28955	0.0714286
GO:1903019	GO:1903019	negative regulation of glycoprotein metabolic process	0.0107527	28/18982	0.0305506	0.32794	0.303074	AGO2/ITM2C	AGO2/ITM2C	2	7.28955	0.0714286
GO:2000401	GO:2000401	regulation of lymphocyte migration	0.016129	70/18982	0.0313976	0.335793	0.310331	CCR2/PTK2B/RIPK3	CCR2/PTK2B/RIPK3	3	4.37373	0.0428571
GO:0072593	GO:0072593	reactive oxygen species metabolic process	0.0322581	242/18982	0.0322494	0.342421	0.316457	HVCN1/PTK2B/RIPK3/NCF4/GADD45A/SLC5A3	HVCN1/PTK2B/RIPK3/NCF4/GADD45A/SLC5A3	6	2.53026	0.0247934
GO:0001912	GO:0001912	positive regulation of leukocyte mediated cytotoxicity	0.016129	71/18982	0.0325533	0.342421	0.316457	KLRC1/KLRC2/IL18RAP	KLRC1/KLRC2/IL18RAP	3	4.31213	0.0422535
GO:0031342	GO:0031342	negative regulation of cell killing	0.0107527	29/18982	0.0326059	0.342421	0.316457	KLRC1/HAVCR2	KLRC1/HAVCR2	2	7.03819	0.0689655
GO:0042059	GO:0042059	negative regulation of epidermal growth factor receptor signaling pathway	0.0107527	29/18982	0.0326059	0.342421	0.316457	ITGA1/CBL	ITGA1/CBL	2	7.03819	0.0689655
GO:0051156	GO:0051156	glucose 6-phosphate metabolic process	0.0107527	29/18982	0.0326059	0.342421	0.316457	H6PD/MTOR	H6PD/MTOR	2	7.03819	0.0689655
GO:0030032	GO:0030032	lamellipodium assembly	0.016129	72/18982	0.0337309	0.351696	0.325028	ARHGEF7/MTOR/ABLIM1	ARHGEF7/MTOR/ABLIM1	3	4.25224	0.0416667
GO:0046626	GO:0046626	regulation of insulin receptor signaling pathway	0.016129	72/18982	0.0337309	0.351696	0.325028	OGT/CTSD/OSBPL8	OGT/CTSD/OSBPL8	3	4.25224	0.0416667
GO:0042129	GO:0042129	regulation of T cell proliferation	0.0268817	183/18982	0.03438	0.356563	0.329526	CD70/CTLA4/CCR2/RIPK3/HAVCR2	CD70/CTLA4/CCR2/RIPK3/HAVCR2	5	2.78835	0.0273224
GO:0016032	GO:0016032	viral process	0.0483871	452/18982	0.0344428	0.356563	0.329526	APOBEC3H/CXCR6/FUT8/MGAT5/CCR5/SMC6/CBL/OASL/LGALS1	APOBEC3H/CXCR6/FUT8/MGAT5/CCR5/SMC6/CBL/OASL/LGALS1	9	2.03204	0.0199115
GO:0002507	GO:0002507	tolerance induction	0.0107527	30/18982	0.0347139	0.35683	0.329773	PDCD1/HAVCR2	PDCD1/HAVCR2	2	6.80358	0.0666667
GO:2000108	GO:2000108	positive regulation of leukocyte apoptotic process	0.0107527	30/18982	0.0347139	0.35683	0.329773	PERP/PDCD1	PERP/PDCD1	2	6.80358	0.0666667
GO:0043112	GO:0043112	receptor metabolic process	0.016129	74/18982	0.0361518	0.367346	0.339491	FUT8/CTSD/ANXA2	FUT8/CTSD/ANXA2	3	4.13731	0.0405405
GO:0002825	GO:0002825	regulation of T-helper 1 type immune response	0.0107527	31/18982	0.0368735	0.367346	0.339491	CCR2/HAVCR2	CCR2/HAVCR2	2	6.58411	0.0645161
GO:0032607	GO:0032607	interferon-alpha production	0.0107527	31/18982	0.0368735	0.367346	0.339491	HAVCR2/NLRC3	HAVCR2/NLRC3	2	6.58411	0.0645161
GO:0032647	GO:0032647	regulation of interferon-alpha production	0.0107527	31/18982	0.0368735	0.367346	0.339491	HAVCR2/NLRC3	HAVCR2/NLRC3	2	6.58411	0.0645161
GO:0036336	GO:0036336	dendritic cell migration	0.0107527	31/18982	0.0368735	0.367346	0.339491	CCR2/CCR5	CCR2/CCR5	2	6.58411	0.0645161
GO:0043373	GO:0043373	CD4-positive, alpha-beta T cell lineage commitment	0.0107527	31/18982	0.0368735	0.367346	0.339491	MTOR/LGALS1	MTOR/LGALS1	2	6.58411	0.0645161
GO:0072525	GO:0072525	pyridine-containing compound biosynthetic process	0.0107527	31/18982	0.0368735	0.367346	0.339491	NMRK1/NADSYN1	NMRK1/NADSYN1	2	6.58411	0.0645161
GO:0090025	GO:0090025	regulation of monocyte chemotaxis	0.0107527	31/18982	0.0368735	0.367346	0.339491	CCR2/NBL1	CCR2/NBL1	2	6.58411	0.0645161
GO:1901186	GO:1901186	positive regulation of ERBB signaling pathway	0.0107527	31/18982	0.0368735	0.367346	0.339491	RBPJ/CBL	RBPJ/CBL	2	6.58411	0.0645161
GO:0001666	GO:0001666	response to hypoxia	0.0376344	317/18982	0.0370139	0.367486	0.339621	CD38/ADA/PTK2B/FUNDC1/CBL/ABAT/MTOR	CD38/ADA/PTK2B/FUNDC1/CBL/ABAT/MTOR	7	2.25355	0.022082
GO:0008652	GO:0008652	amino acid biosynthetic process	0.016129	75/18982	0.037395	0.368752	0.340791	SERINC5/ABAT/ATP2B4	SERINC5/ABAT/ATP2B4	3	4.08215	0.04
GO:1901184	GO:1901184	regulation of ERBB signaling pathway	0.016129	75/18982	0.037395	0.368752	0.340791	ITGA1/RBPJ/CBL	ITGA1/RBPJ/CBL	3	4.08215	0.04
GO:0045471	GO:0045471	response to ethanol	0.0215054	129/18982	0.0382204	0.374354	0.345968	TP53INP1/PTK2B/CBL/ABAT	TP53INP1/PTK2B/CBL/ABAT	4	3.16446	0.0310078
GO:0071621	GO:0071621	granulocyte chemotaxis	0.0215054	129/18982	0.0382204	0.374354	0.345968	ITGA1/PERP/JAML/DAPK2	ITGA1/PERP/JAML/DAPK2	4	3.16446	0.0310078
GO:0007565	GO:0007565	female pregnancy	0.0268817	189/18982	0.0386525	0.3758	0.347305	CLIC5/CD38/AGO2/ACSL4/HAVCR2	CLIC5/CD38/AGO2/ACSL4/HAVCR2	5	2.69984	0.026455
GO:0050818	GO:0050818	regulation of coagulation	0.016129	76/18982	0.0386598	0.3758	0.347305	UBASH3B/ANXA5/ANXA2	UBASH3B/ANXA5/ANXA2	3	4.02844	0.0394737
GO:0019082	GO:0019082	viral protein processing	0.0107527	32/18982	0.0390833	0.3758	0.347305	FUT8/MGAT5	FUT8/MGAT5	2	6.37836	0.0625
GO:0045987	GO:0045987	positive regulation of smooth muscle contraction	0.0107527	32/18982	0.0390833	0.3758	0.347305	ADA/ABAT	ADA/ABAT	2	6.37836	0.0625
GO:0060603	GO:0060603	mammary gland duct morphogenesis	0.0107527	32/18982	0.0390833	0.3758	0.347305	PERP/KDM5B	PERP/KDM5B	2	6.37836	0.0625
GO:0019079	GO:0019079	viral genome replication	0.0215054	130/18982	0.0391432	0.3758	0.347305	APOBEC3H/CXCR6/SMC6/OASL	APOBEC3H/CXCR6/SMC6/OASL	4	3.14012	0.0307692
GO:0045580	GO:0045580	regulation of T cell differentiation	0.0268817	191/18982	0.0401457	0.382897	0.353864	ADA/CTLA4/CCR2/CAMK4/LGALS1	ADA/CTLA4/CCR2/CAMK4/LGALS1	5	2.67156	0.026178
GO:0048771	GO:0048771	tissue remodeling	0.0268817	191/18982	0.0401457	0.382897	0.353864	CD38/CCR2/RBPJ/PTK2B/UBASH3B	CD38/CCR2/RBPJ/PTK2B/UBASH3B	5	2.67156	0.026178
GO:0019058	GO:0019058	viral life cycle	0.0376344	323/18982	0.0402869	0.382989	0.353948	APOBEC3H/CXCR6/CCR5/SMC6/CBL/OASL/LGALS1	APOBEC3H/CXCR6/CCR5/SMC6/CBL/OASL/LGALS1	7	2.21169	0.0216718
GO:0007259	GO:0007259	cell surface receptor signaling pathway via JAK-STAT	0.0215054	132/18982	0.0410268	0.383716	0.35462	CCR2/PTK2B/GADD45A/IL10RB	CCR2/PTK2B/GADD45A/IL10RB	4	3.09254	0.030303
GO:0045834	GO:0045834	positive regulation of lipid metabolic process	0.0215054	132/18982	0.0410268	0.383716	0.35462	MTOR/OGT/ABCG1/ABHD5	MTOR/OGT/ABCG1/ABHD5	4	3.09254	0.030303
GO:0009150	GO:0009150	purine ribonucleotide metabolic process	0.0430108	395/18982	0.0412202	0.383716	0.35462	FAR2/ADA/NUDT2/ACOT7/ACSL4/MTOR/OGT/ATP1B1	FAR2/ADA/NUDT2/ACOT7/ACSL4/MTOR/OGT/ATP1B1	8	2.06691	0.0202532
GO:0031343	GO:0031343	positive regulation of cell killing	0.016129	78/18982	0.0412543	0.383716	0.35462	KLRC1/KLRC2/IL18RAP	KLRC1/KLRC2/IL18RAP	3	3.92514	0.0384615
GO:0032890	GO:0032890	regulation of organic acid transport	0.016129	78/18982	0.0412543	0.383716	0.35462	ACSL4/ABAT/SLC7A5	ACSL4/ABAT/SLC7A5	3	3.92514	0.0384615
GO:0002363	GO:0002363	alpha-beta T cell lineage commitment	0.0107527	33/18982	0.0413423	0.383716	0.35462	MTOR/LGALS1	MTOR/LGALS1	2	6.18508	0.0606061
GO:0033238	GO:0033238	regulation of amine metabolic process	0.0107527	33/18982	0.0413423	0.383716	0.35462	ABAT/ATP2B4	ABAT/ATP2B4	2	6.18508	0.0606061
GO:1901293	GO:1901293	nucleoside phosphate biosynthetic process	0.0376344	325/18982	0.0414186	0.383716	0.35462	ADA/NUDT2/ACOT7/SLC4A7/ACSL4/NMRK1/NADSYN1	ADA/NUDT2/ACOT7/SLC4A7/ACSL4/NMRK1/NADSYN1	7	2.19808	0.0215385
GO:0050864	GO:0050864	regulation of B cell activation	0.0215054	133/18982	0.0419877	0.387753	0.358351	CD38/ADA/CTLA4/AHR	CD38/ADA/CTLA4/AHR	4	3.06929	0.0300752
GO:0009100	GO:0009100	glycoprotein metabolic process	0.0430108	397/18982	0.042249	0.388931	0.35944	GALNT2/GCNT1/AGO2/FUT8/MGAT5/DSE/ITM2C/OGT	GALNT2/GCNT1/AGO2/FUT8/MGAT5/DSE/ITM2C/OGT	8	2.0565	0.0201511
GO:0046425	GO:0046425	regulation of receptor signaling pathway via JAK-STAT	0.016129	79/18982	0.0425837	0.389548	0.36001	PTK2B/GADD45A/IL10RB	PTK2B/GADD45A/IL10RB	3	3.87546	0.0379747
GO:1901568	GO:1901568	fatty acid derivative metabolic process	0.016129	79/18982	0.0425837	0.389548	0.36001	FAR2/ACOT7/ACSL4	FAR2/ACOT7/ACSL4	3	3.87546	0.0379747
GO:0050870	GO:0050870	positive regulation of T cell activation	0.0322581	260/18982	0.0432655	0.390339	0.360741	CD70/ADA/CCR2/MTOR/HAVCR2/LGALS1	CD70/ADA/CCR2/MTOR/HAVCR2/LGALS1	6	2.35509	0.0230769
GO:0002828	GO:0002828	regulation of type 2 immune response	0.0107527	34/18982	0.0436493	0.390339	0.360741	CCR2/DENND1B	CCR2/DENND1B	2	6.00316	0.0588235
GO:0031338	GO:0031338	regulation of vesicle fusion	0.0107527	34/18982	0.0436493	0.390339	0.360741	ZNRF1/ANXA2	ZNRF1/ANXA2	2	6.00316	0.0588235
GO:0050901	GO:0050901	leukocyte tethering or rolling	0.0107527	34/18982	0.0436493	0.390339	0.360741	GCNT1/CCR2	GCNT1/CCR2	2	6.00316	0.0588235
GO:0060292	GO:0060292	long-term synaptic depression	0.0107527	34/18982	0.0436493	0.390339	0.360741	CD38/PTK2B	CD38/PTK2B	2	6.00316	0.0588235
GO:0090022	GO:0090022	regulation of neutrophil chemotaxis	0.0107527	34/18982	0.0436493	0.390339	0.360741	PERP/DAPK2	PERP/DAPK2	2	6.00316	0.0588235
GO:1901185	GO:1901185	negative regulation of ERBB signaling pathway	0.0107527	34/18982	0.0436493	0.390339	0.360741	ITGA1/CBL	ITGA1/CBL	2	6.00316	0.0588235
GO:0055074	GO:0055074	calcium ion homeostasis	0.0376344	329/18982	0.0437438	0.390339	0.360741	VPS54/CCR2/PTK2B/CCR5/UBASH3B/ATP1B1/ATP2B4	VPS54/CCR2/PTK2B/CCR5/UBASH3B/ATP1B1/ATP2B4	7	2.17136	0.0212766
GO:0050868	GO:0050868	negative regulation of T cell activation	0.0215054	135/18982	0.0439474	0.390958	0.361313	CTLA4/PDCD1/HAVCR2/LGALS1	CTLA4/PDCD1/HAVCR2/LGALS1	4	3.02382	0.0296296
GO:0006935	GO:0006935	chemotaxis	0.0483871	474/18982	0.0443261	0.391295	0.361625	ITGA1/PERP/CXCR6/CCR2/PTK2B/NBL1/CCR5/JAML/DAPK2	ITGA1/PERP/CXCR6/CCR2/PTK2B/NBL1/CCR5/JAML/DAPK2	9	1.93773	0.0189873
GO:0036293	GO:0036293	response to decreased oxygen levels	0.0376344	331/18982	0.0449374	0.391295	0.361625	CD38/ADA/PTK2B/FUNDC1/CBL/ABAT/MTOR	CD38/ADA/PTK2B/FUNDC1/CBL/ABAT/MTOR	7	2.15824	0.021148
GO:0002708	GO:0002708	positive regulation of lymphocyte mediated immunity	0.0215054	136/18982	0.0449463	0.391295	0.361625	KLRC1/KLRC2/DENND1B/IL18RAP	KLRC1/KLRC2/DENND1B/IL18RAP	4	3.00158	0.0294118
GO:0038127	GO:0038127	ERBB signaling pathway	0.0215054	136/18982	0.0449463	0.391295	0.361625	ITGA1/RBPJ/PTK2B/CBL	ITGA1/RBPJ/PTK2B/CBL	4	3.00158	0.0294118
GO:0002260	GO:0002260	lymphocyte homeostasis	0.016129	81/18982	0.0453065	0.391295	0.361625	ADA/RIPK3/DOCK10	ADA/RIPK3/DOCK10	3	3.77977	0.037037
GO:0006809	GO:0006809	nitric oxide biosynthetic process	0.016129	81/18982	0.0453065	0.391295	0.361625	PTK2B/SLC7A6/ATP2B4	PTK2B/SLC7A6/ATP2B4	3	3.77977	0.037037
GO:0043299	GO:0043299	leukocyte degranulation	0.016129	81/18982	0.0453065	0.391295	0.361625	KLRC2/CCR2/CBL	KLRC2/CCR2/CBL	3	3.77977	0.037037
GO:0042330	GO:0042330	taxis	0.0483871	476/18982	0.0453099	0.391295	0.361625	ITGA1/PERP/CXCR6/CCR2/PTK2B/NBL1/CCR5/JAML/DAPK2	ITGA1/PERP/CXCR6/CCR2/PTK2B/NBL1/CCR5/JAML/DAPK2	9	1.92959	0.0189076
GO:0001906	GO:0001906	cell killing	0.0322581	264/18982	0.0459981	0.391295	0.361625	KLRC1/KLRC2/KLRB1/RIPK3/HAVCR2/IL18RAP	KLRC1/KLRC2/KLRB1/RIPK3/HAVCR2/IL18RAP	6	2.3194	0.0227273
GO:0009156	GO:0009156	ribonucleoside monophosphate biosynthetic process	0.0107527	35/18982	0.0460031	0.391295	0.361625	ADA/NUDT2	ADA/NUDT2	2	5.83164	0.0571429
GO:0032633	GO:0032633	interleukin-4 production	0.0107527	35/18982	0.0460031	0.391295	0.361625	SLC7A5/HAVCR2	SLC7A5/HAVCR2	2	5.83164	0.0571429
GO:0032673	GO:0032673	regulation of interleukin-4 production	0.0107527	35/18982	0.0460031	0.391295	0.361625	SLC7A5/HAVCR2	SLC7A5/HAVCR2	2	5.83164	0.0571429
GO:0043369	GO:0043369	CD4-positive or CD8-positive, alpha-beta T cell lineage commitment	0.0107527	35/18982	0.0460031	0.391295	0.361625	MTOR/LGALS1	MTOR/LGALS1	2	5.83164	0.0571429
GO:0048147	GO:0048147	negative regulation of fibroblast proliferation	0.0107527	35/18982	0.0460031	0.391295	0.361625	TP53INP1/NLRC3	TP53INP1/NLRC3	2	5.83164	0.0571429
GO:1902624	GO:1902624	positive regulation of neutrophil migration	0.0107527	35/18982	0.0460031	0.391295	0.361625	PERP/DAPK2	PERP/DAPK2	2	5.83164	0.0571429
GO:0014823	GO:0014823	response to activity	0.016129	82/18982	0.0466996	0.396061	0.366029	CBL/SLC7A5/ANXA2	CBL/SLC7A5/ANXA2	3	3.73367	0.0365854
GO:0051251	GO:0051251	positive regulation of lymphocyte activation	0.0376344	336/18982	0.0480128	0.398876	0.368631	CD70/CD38/ADA/CCR2/MTOR/HAVCR2/LGALS1	CD70/CD38/ADA/CCR2/MTOR/HAVCR2/LGALS1	7	2.12612	0.0208333
GO:0045727	GO:0045727	positive regulation of translation	0.0215054	139/18982	0.048019	0.398876	0.368631	AGO2/PTK2B/MTOR/OGT	AGO2/PTK2B/MTOR/OGT	4	2.9368	0.028777
GO:0001556	GO:0001556	oocyte maturation	0.0107527	36/18982	0.0484026	0.398876	0.368631	PTK2B/RLF	PTK2B/INSL3	2	5.66965	0.0555556
GO:0001782	GO:0001782	B cell homeostasis	0.0107527	36/18982	0.0484026	0.398876	0.368631	ADA/DOCK10	ADA/DOCK10	2	5.66965	0.0555556
GO:0007617	GO:0007617	mating behavior	0.0107527	36/18982	0.0484026	0.398876	0.368631	ADA/ABAT	ADA/ABAT	2	5.66965	0.0555556
GO:0018198	GO:0018198	peptidyl-cysteine modification	0.0107527	36/18982	0.0484026	0.398876	0.368631	SKI/ATP2B4	HHAT/ATP2B4	2	5.66965	0.0555556
GO:0032373	GO:0032373	positive regulation of sterol transport	0.0107527	36/18982	0.0484026	0.398876	0.368631	ANXA2/ABCG1	ANXA2/ABCG1	2	5.66965	0.0555556
GO:0032376	GO:0032376	positive regulation of cholesterol transport	0.0107527	36/18982	0.0484026	0.398876	0.368631	ANXA2/ABCG1	ANXA2/ABCG1	2	5.66965	0.0555556
GO:0051968	GO:0051968	positive regulation of synaptic transmission, glutamatergic	0.0107527	36/18982	0.0484026	0.398876	0.368631	CCR2/PTK2B	CCR2/PTK2B	2	5.66965	0.0555556
GO:1902745	GO:1902745	positive regulation of lamellipodium organization	0.0107527	36/18982	0.0484026	0.398876	0.368631	ARHGEF7/MTOR	ARHGEF7/MTOR	2	5.66965	0.0555556
GO:0061041	GO:0061041	regulation of wound healing	0.0215054	140/18982	0.0490685	0.403221	0.372646	UBASH3B/MTOR/ANXA2/RLF	UBASH3B/MTOR/ANXA2/INSL3	4	2.91582	0.0285714
GO:0048872	GO:0048872	homeostasis of number of cells	0.0376344	339/18982	0.0499211	0.409072	0.378053	ADA/VPS54/CCR2/TMEM14C/RIPK3/DOCK10/JMJD6	ADA/VPS54/CCR2/TMEM14C/RIPK3/DOCK10/JMJD6	7	2.1073	0.020649
GO:0006882	GO:0006882	intracellular zinc ion homeostasis	0.0107527	37/18982	0.0508467	0.413165	0.381836	MT1E/MT1F	MT1E/MT1F	2	5.51642	0.0540541
GO:0016242	GO:0016242	negative regulation of macroautophagy	0.0107527	37/18982	0.0508467	0.413165	0.381836	SEC22B/MTOR	SEC22B/MTOR	2	5.51642	0.0540541
GO:0046688	GO:0046688	response to copper ion	0.0107527	37/18982	0.0508467	0.413165	0.381836	MT1E/MT1F	MT1E/MT1F	2	5.51642	0.0540541
GO:0071216	GO:0071216	cellular response to biotic stimulus	0.0322581	271/18982	0.051034	0.413532	0.382175	AHR/CCR5/TNIP3/SMC1A/SLC7A5/HAVCR2	AHR/CCR5/TNIP3/SMC1A/SLC7A5/HAVCR2	6	2.25949	0.0221402
GO:0031109	GO:0031109	microtubule polymerization or depolymerization	0.0215054	142/18982	0.0512053	0.413767	0.382393	CKAP2/TBCD/ARHGEF7/PDE4DIP	CKAP2/TBCD/ARHGEF7/PDE4DIP	4	2.87475	0.028169
GO:0002699	GO:0002699	positive regulation of immune effector process	0.0322581	272/18982	0.0517799	0.417252	0.385613	KLRC1/KLRC2/CCR2/DENND1B/SLC7A5/IL18RAP	KLRC1/KLRC2/CCR2/DENND1B/SLC7A5/IL18RAP	6	2.25119	0.0220588
GO:0006446	GO:0006446	regulation of translational initiation	0.016129	86/18982	0.0524807	0.419413	0.387611	AGO2/EIF4EBP1/MTOR	AGO2/EIF4EBP1/MTOR	3	3.56002	0.0348837
GO:0060337	GO:0060337	type I interferon-mediated signaling pathway	0.016129	86/18982	0.0524807	0.419413	0.387611	OASL/ZBP1/TANK	OASL/ZBP1/TANK	3	3.56002	0.0348837
GO:0071357	GO:0071357	cellular response to type I interferon	0.016129	86/18982	0.0524807	0.419413	0.387611	OASL/ZBP1/TANK	OASL/ZBP1/TANK	3	3.56002	0.0348837
GO:0009259	GO:0009259	ribonucleotide metabolic process	0.0430108	416/18982	0.0528785	0.421434	0.389479	FAR2/ADA/NUDT2/ACOT7/ACSL4/MTOR/OGT/ATP1B1	FAR2/ADA/NUDT2/ACOT7/ACSL4/MTOR/OGT/ATP1B1	8	1.96257	0.0192308
GO:0046677	GO:0046677	response to antibiotic	0.0107527	38/18982	0.0533343	0.42275	0.390695	VPS54/KDM5B	VPS54/KDM5B	2	5.37125	0.0526316
GO:0070229	GO:0070229	negative regulation of lymphocyte apoptotic process	0.0107527	38/18982	0.0533343	0.42275	0.390695	ADA/PDCD1	ADA/PDCD1	2	5.37125	0.0526316
GO:0010038	GO:0010038	response to metal ion	0.0376344	345/18982	0.0538806	0.425531	0.393265	VPS54/MT1E/HVCN1/PTK2B/CPNE7/ABAT/MT1F	VPS54/MT1E/HVCN1/PTK2B/CPNE7/ABAT/MT1F	7	2.07066	0.0202899
GO:0005977	GO:0005977	glycogen metabolic process	0.016129	87/18982	0.0539776	0.425531	0.393265	GYG1/PHKA2/RB1CC1	GYG1/PHKA2/RB1CC1	3	3.5191	0.0344828
GO:0022408	GO:0022408	negative regulation of cell-cell adhesion	0.0268817	208/18982	0.0542469	0.426475	0.394137	CTLA4/PDCD1/UBASH3B/HAVCR2/LGALS1	CTLA4/PDCD1/UBASH3B/HAVCR2/LGALS1	5	2.45322	0.0240385
GO:0050921	GO:0050921	positive regulation of chemotaxis	0.0215054	145/18982	0.0545049	0.426475	0.394137	PERP/CCR2/PTK2B/DAPK2	PERP/CCR2/PTK2B/DAPK2	4	2.81528	0.0275862
GO:0003018	GO:0003018	vascular process in circulatory system	0.0322581	276/18982	0.0548304	0.426475	0.394137	VSTM4/CD38/ITGA1/SLC7A5/SLC5A3/ATP2B4	VSTM4/CD38/ITGA1/SLC7A5/SLC5A3/ATP2B4	6	2.21856	0.0217391
GO:0009636	GO:0009636	response to toxic substance	0.0322581	276/18982	0.0548304	0.426475	0.394137	MT1E/TP53INP1/AHR/BLMH/MT1F/KDM5B	MT1E/TP53INP1/AHR/BLMH/MT1F/KDM5B	6	2.21856	0.0217391
GO:0019438	GO:0019438	NA	0.0322581	276/18982	0.0548304	0.426475	0.394137	PCLAF/ADA/POLR1E/NUDT2/NADSYN1/SUPT3H	PCLAF/ADA/POLR1E/NUDT2/NADSYN1/SUPT3H	6	2.21856	0.0217391
GO:0010232	GO:0010232	vascular transport	0.016129	88/18982	0.0554949	0.426985	0.394608	SLC7A5/SLC5A3/ATP2B4	SLC7A5/SLC5A3/ATP2B4	3	3.47911	0.0340909
GO:0032024	GO:0032024	positive regulation of insulin secretion	0.016129	88/18982	0.0554949	0.426985	0.394608	CD38/ACSL4/ABAT	CD38/ACSL4/ABAT	3	3.47911	0.0340909
GO:0150104	GO:0150104	transport across blood-brain barrier	0.016129	88/18982	0.0554949	0.426985	0.394608	SLC7A5/SLC5A3/ATP2B4	SLC7A5/SLC5A3/ATP2B4	3	3.47911	0.0340909
GO:0018130	GO:0018130	NA	0.0322581	277/18982	0.0556097	0.426985	0.394608	PCLAF/ADA/POLR1E/NUDT2/NADSYN1/SUPT3H	PCLAF/ADA/POLR1E/NUDT2/NADSYN1/SUPT3H	6	2.21055	0.0216606
GO:0043467	GO:0043467	regulation of generation of precursor metabolites and energy	0.0215054	146/18982	0.0556299	0.426985	0.394608	RBPJ/MTOR/OGT/IL10RB	RBPJ/MTOR/OGT/IL10RB	4	2.79599	0.0273973
GO:0070884	GO:0070884	regulation of calcineurin-NFAT signaling cascade	0.0107527	39/18982	0.0558643	0.427656	0.395228	MTOR/ATP2B4	MTOR/ATP2B4	2	5.23353	0.0512821
GO:0044703	GO:0044703	multi-organism reproductive process	0.0268817	210/18982	0.0560726	0.428124	0.395661	CLIC5/CD38/AGO2/ACSL4/HAVCR2	CLIC5/CD38/AGO2/ACSL4/HAVCR2	5	2.42985	0.0238095
GO:0002221	GO:0002221	pattern recognition receptor signaling pathway	0.0322581	278/18982	0.0563957	0.429463	0.396899	ZNRF1/TNIP3/OASL/HAVCR2/OGT/NLRC3	ZNRF1/TNIP3/OASL/HAVCR2/OGT/NLRC3	6	2.2026	0.0215827
GO:0071675	GO:0071675	regulation of mononuclear cell migration	0.0215054	147/18982	0.0567674	0.429812	0.397221	CCR2/PTK2B/NBL1/RIPK3	CCR2/PTK2B/NBL1/RIPK3	4	2.77697	0.0272109
GO:0033627	GO:0033627	cell adhesion mediated by integrin	0.016129	89/18982	0.0570324	0.429812	0.397221	ITGA1/ITGAE/ADA	ITGA1/ITGAE/ADA	3	3.44001	0.0337079
GO:0044042	GO:0044042	glucan metabolic process	0.016129	89/18982	0.0570324	0.429812	0.397221	GYG1/PHKA2/RB1CC1	GYG1/PHKA2/RB1CC1	3	3.44001	0.0337079
GO:0046209	GO:0046209	nitric oxide metabolic process	0.016129	89/18982	0.0570324	0.429812	0.397221	PTK2B/SLC7A6/ATP2B4	PTK2B/SLC7A6/ATP2B4	3	3.44001	0.0337079
GO:0006164	GO:0006164	purine nucleotide biosynthetic process	0.0268817	212/18982	0.0579336	0.4304	0.397765	ADA/NUDT2/SLC4A7/NMRK1/NADSYN1	ADA/NUDT2/SLC4A7/NMRK1/NADSYN1	5	2.40693	0.0235849
GO:0051235	GO:0051235	maintenance of location	0.0376344	351/18982	0.0580321	0.4304	0.397765	PTK2B/NBL1/CCR5/UBASH3B/OSBPL8/ABCG1/ABHD5	PTK2B/NBL1/CCR5/UBASH3B/OSBPL8/ABCG1/ABHD5	7	2.03526	0.019943
GO:0002369	GO:0002369	T cell cytokine production	0.0107527	40/18982	0.0584356	0.4304	0.397765	CCR2/DENND1B	CCR2/DENND1B	2	5.10269	0.05
GO:0002724	GO:0002724	regulation of T cell cytokine production	0.0107527	40/18982	0.0584356	0.4304	0.397765	CCR2/DENND1B	CCR2/DENND1B	2	5.10269	0.05
GO:0009303	GO:0009303	rRNA transcription	0.0107527	40/18982	0.0584356	0.4304	0.397765	POLR1E/MTOR	POLR1E/MTOR	2	5.10269	0.05
GO:0016266	GO:0016266	O-glycan processing	0.0107527	40/18982	0.0584356	0.4304	0.397765	GALNT2/GCNT1	GALNT2/GCNT1	2	5.10269	0.05
GO:0048873	GO:0048873	homeostasis of number of cells within a tissue	0.0107527	40/18982	0.0584356	0.4304	0.397765	VPS54/CCR2	VPS54/CCR2	2	5.10269	0.05
GO:0106056	GO:0106056	regulation of calcineurin-mediated signaling	0.0107527	40/18982	0.0584356	0.4304	0.397765	MTOR/ATP2B4	MTOR/ATP2B4	2	5.10269	0.05
GO:0046849	GO:0046849	bone remodeling	0.016129	90/18982	0.0585901	0.4304	0.397765	CD38/PTK2B/UBASH3B	CD38/PTK2B/UBASH3B	3	3.40179	0.0333333
GO:0051453	GO:0051453	regulation of intracellular pH	0.016129	90/18982	0.0585901	0.4304	0.397765	HVCN1/SLC4A7/VMA21	HVCN1/SLC4A7/ATP6V0E1	3	3.40179	0.0333333
GO:0009615	GO:0009615	response to virus	0.0430108	426/18982	0.0591083	0.433114	0.400272	APOBEC3H/RIPK3/SERINC5/OASL/ZBP1/TANK/RB1CC1/IL10RB	APOBEC3H/RIPK3/SERINC5/OASL/ZBP1/TANK/RB1CC1/IL10RB	8	1.9165	0.0187793
GO:2001057	GO:2001057	reactive nitrogen species metabolic process	0.016129	91/18982	0.0601677	0.437405	0.404238	PTK2B/SLC7A6/ATP2B4	PTK2B/SLC7A6/ATP2B4	3	3.36441	0.032967
GO:0050714	GO:0050714	positive regulation of protein secretion	0.0215054	150/18982	0.0602545	0.437405	0.404238	CD38/ACSL4/ABAT/ABCG1	CD38/ACSL4/ABAT/ABCG1	4	2.72143	0.0266667
GO:0019693	GO:0019693	ribose phosphate metabolic process	0.0430108	428/18982	0.0604078	0.437405	0.404238	FAR2/ADA/NUDT2/ACOT7/ACSL4/MTOR/OGT/ATP1B1	FAR2/ADA/NUDT2/ACOT7/ACSL4/MTOR/OGT/ATP1B1	8	1.90755	0.0186916
GO:0042098	GO:0042098	T cell proliferation	0.0268817	215/18982	0.0607909	0.437405	0.404238	CD70/CTLA4/CCR2/RIPK3/HAVCR2	CD70/CTLA4/CCR2/RIPK3/HAVCR2	5	2.37334	0.0232558
GO:0002360	GO:0002360	T cell lineage commitment	0.0107527	41/18982	0.0610473	0.437405	0.404238	MTOR/LGALS1	MTOR/LGALS1	2	4.97823	0.0487805
GO:0030279	GO:0030279	negative regulation of ossification	0.0107527	41/18982	0.0610473	0.437405	0.404238	RBPJ/PTK2B	RBPJ/PTK2B	2	4.97823	0.0487805
GO:0035136	GO:0035136	forelimb morphogenesis	0.0107527	41/18982	0.0610473	0.437405	0.404238	VPS54/RUNX2	VPS54/RUNX2	2	4.97823	0.0487805
GO:0051954	GO:0051954	positive regulation of amine transport	0.0107527	41/18982	0.0610473	0.437405	0.404238	ABAT/SLC7A5	ABAT/SLC7A5	2	4.97823	0.0487805
GO:1904994	GO:1904994	regulation of leukocyte adhesion to vascular endothelial cell	0.0107527	41/18982	0.0610473	0.437405	0.404238	GCNT1/CCR2	GCNT1/CCR2	2	4.97823	0.0487805
GO:0050920	GO:0050920	regulation of chemotaxis	0.0268817	216/18982	0.0617609	0.439295	0.405985	PERP/CCR2/PTK2B/NBL1/DAPK2	PERP/CCR2/PTK2B/NBL1/DAPK2	5	2.36236	0.0231481
GO:0032273	GO:0032273	positive regulation of protein polymerization	0.016129	92/18982	0.0617651	0.439295	0.405985	PTK2B/PDE4DIP/MTOR	PTK2B/PDE4DIP/MTOR	3	3.32784	0.0326087
GO:0034340	GO:0034340	response to type I interferon	0.016129	92/18982	0.0617651	0.439295	0.405985	OASL/ZBP1/TANK	OASL/ZBP1/TANK	3	3.32784	0.0326087
GO:0002687	GO:0002687	positive regulation of leukocyte migration	0.0215054	152/18982	0.0626413	0.439295	0.405985	PERP/CCR2/PTK2B/DAPK2	PERP/CCR2/PTK2B/DAPK2	4	2.68563	0.0263158
GO:0006936	GO:0006936	muscle contraction	0.0376344	358/18982	0.0631201	0.439295	0.405985	CD38/ADA/VPS54/ABAT/MTOR/ATP1B1/ATP2B4	CD38/ADA/VPS54/ABAT/MTOR/ATP1B1/ATP2B4	7	1.99546	0.0195531
GO:0045824	GO:0045824	negative regulation of innate immune response	0.016129	93/18982	0.0633822	0.439295	0.405985	KLRC1/HAVCR2/NLRC3	KLRC1/HAVCR2/NLRC3	3	3.29206	0.0322581
GO:0009112	GO:0009112	nucleobase metabolic process	0.0107527	42/18982	0.0636982	0.439295	0.405985	ADA/MTOR	ADA/MTOR	2	4.8597	0.047619
GO:0009124	GO:0009124	nucleoside monophosphate biosynthetic process	0.0107527	42/18982	0.0636982	0.439295	0.405985	ADA/NUDT2	ADA/NUDT2	2	4.8597	0.047619
GO:0009167	GO:0009167	purine ribonucleoside monophosphate metabolic process	0.0107527	42/18982	0.0636982	0.439295	0.405985	ADA/NUDT2	ADA/NUDT2	2	4.8597	0.047619
GO:0046427	GO:0046427	positive regulation of receptor signaling pathway via JAK-STAT	0.0107527	42/18982	0.0636982	0.439295	0.405985	PTK2B/IL10RB	PTK2B/IL10RB	2	4.8597	0.047619
GO:0051955	GO:0051955	regulation of amino acid transport	0.0107527	42/18982	0.0636982	0.439295	0.405985	ABAT/SLC7A5	ABAT/SLC7A5	2	4.8597	0.047619
GO:0072528	GO:0072528	pyrimidine-containing compound biosynthetic process	0.0107527	42/18982	0.0636982	0.439295	0.405985	SLC4A7/MTOR	SLC4A7/MTOR	2	4.8597	0.047619
GO:0141085	GO:0141085	regulation of inflammasome-mediated signaling pathway	0.0107527	42/18982	0.0636982	0.439295	0.405985	OGT/NLRC3	OGT/NLRC3	2	4.8597	0.047619
GO:2000403	GO:2000403	positive regulation of lymphocyte migration	0.0107527	42/18982	0.0636982	0.439295	0.405985	CCR2/PTK2B	CCR2/PTK2B	2	4.8597	0.047619
GO:0044706	GO:0044706	multi-multicellular organism process	0.0268817	218/18982	0.0637272	0.439295	0.405985	CLIC5/CD38/AGO2/ACSL4/HAVCR2	CLIC5/CD38/AGO2/ACSL4/HAVCR2	5	2.34068	0.0229358
GO:1901605	GO:1901605	alpha-amino acid metabolic process	0.0268817	218/18982	0.0637272	0.439295	0.405985	SARDH/BLMH/SERINC5/HSD17B10/ATP2B4	SARDH/BLMH/SERINC5/HSD17B10/ATP2B4	5	2.34068	0.0229358
GO:0050679	GO:0050679	positive regulation of epithelial cell proliferation	0.0268817	219/18982	0.0647235	0.44439	0.410693	RBPJ/RUNX2/JAML/NRAS/KDM5B	RBPJ/RUNX2/JAML/NRAS/KDM5B	5	2.32999	0.0228311
GO:0030641	GO:0030641	regulation of cellular pH	0.016129	94/18982	0.0650189	0.44439	0.410693	HVCN1/SLC4A7/VMA21	HVCN1/SLC4A7/ATP6V0E1	3	3.25704	0.0319149
GO:0046889	GO:0046889	positive regulation of lipid biosynthetic process	0.016129	94/18982	0.0650189	0.44439	0.410693	MTOR/OGT/ABCG1	MTOR/OGT/ABCG1	3	3.25704	0.0319149
GO:1903038	GO:1903038	negative regulation of leukocyte cell-cell adhesion	0.0215054	154/18982	0.0650773	0.44439	0.410693	CTLA4/PDCD1/HAVCR2/LGALS1	CTLA4/PDCD1/HAVCR2/LGALS1	4	2.65075	0.025974
GO:0050866	GO:0050866	negative regulation of cell activation	0.0268817	220/18982	0.0657286	0.447785	0.413832	CTLA4/PDCD1/UBASH3B/HAVCR2/LGALS1	CTLA4/PDCD1/UBASH3B/HAVCR2/LGALS1	5	2.3194	0.0227273
GO:0018279	GO:0018279	protein N-linked glycosylation via asparagine	0.0107527	43/18982	0.0663874	0.449119	0.415064	FUT8/MGAT5	FUT8/MGAT5	2	4.74669	0.0465116
GO:0042092	GO:0042092	type 2 immune response	0.0107527	43/18982	0.0663874	0.449119	0.415064	CCR2/DENND1B	CCR2/DENND1B	2	4.74669	0.0465116
GO:0045124	GO:0045124	regulation of bone resorption	0.0107527	43/18982	0.0663874	0.449119	0.415064	CD38/UBASH3B	CD38/UBASH3B	2	4.74669	0.0465116
GO:0000423	GO:0000423	mitophagy	0.016129	95/18982	0.0666749	0.450017	0.415894	RETREG1/FUNDC1/OGT	RETREG1/FUNDC1/OGT	3	3.22275	0.0315789
GO:0045765	GO:0045765	regulation of angiogenesis	0.0376344	363/18982	0.0669163	0.450601	0.416433	CLIC3/AGO2/CCR2/PTK2B/GADD45A/FOXJ2/ATP2B4	CLIC3/AGO2/CCR2/PTK2B/GADD45A/FOXJ2/ATP2B4	7	1.96798	0.0192837
GO:0032102	GO:0032102	negative regulation of response to external stimulus	0.0430108	438/18982	0.0671745	0.451295	0.417075	KLRC1/ADA/AHR/NBL1/UBASH3B/HAVCR2/NLRC3/ANXA2	KLRC1/ADA/AHR/NBL1/UBASH3B/HAVCR2/NLRC3/ANXA2	8	1.864	0.0182648
GO:0032368	GO:0032368	regulation of lipid transport	0.0215054	156/18982	0.0675624	0.452855	0.418517	ACSL4/ANXA2/KDM5B/ABCG1	ACSL4/ANXA2/KDM5B/ABCG1	4	2.61676	0.025641
GO:0010507	GO:0010507	negative regulation of autophagy	0.016129	96/18982	0.0683501	0.454594	0.420124	SEC22B/MTOR/SLC7A5	SEC22B/MTOR/SLC7A5	3	3.18918	0.03125
GO:0031123	GO:0031123	RNA 3'-end processing	0.016129	96/18982	0.0683501	0.454594	0.420124	USB1/HSD17B10/ERI1	USB1/HSD17B10/ERI1	3	3.18918	0.03125
GO:0045619	GO:0045619	regulation of lymphocyte differentiation	0.0268817	223/18982	0.0687961	0.454594	0.420124	ADA/CTLA4/CCR2/CAMK4/LGALS1	ADA/CTLA4/CCR2/CAMK4/LGALS1	5	2.2882	0.0224215
GO:0072523	GO:0072523	purine-containing compound catabolic process	0.0215054	157/18982	0.0688232	0.454594	0.420124	ADA/ACOT7/MTOR/OGT	ADA/ACOT7/MTOR/OGT	4	2.6001	0.0254777
GO:0097530	GO:0097530	granulocyte migration	0.0215054	157/18982	0.0688232	0.454594	0.420124	ITGA1/PERP/JAML/DAPK2	ITGA1/PERP/JAML/DAPK2	4	2.6001	0.0254777
GO:0051258	GO:0051258	protein polymerization	0.0322581	293/18982	0.0689902	0.454594	0.420124	TBCD/PTK2B/ARHGEF7/PDE4DIP/MTOR/ARHGAP18	TBCD/PTK2B/ARHGEF7/PDE4DIP/MTOR/ARHGAP18	6	2.08984	0.0204778
GO:0009126	GO:0009126	purine nucleoside monophosphate metabolic process	0.0107527	44/18982	0.0691139	0.454594	0.420124	ADA/NUDT2	ADA/NUDT2	2	4.63881	0.0454545
GO:0032570	GO:0032570	response to progesterone	0.0107527	44/18982	0.0691139	0.454594	0.420124	CD38/VPS54	CD38/VPS54	2	4.63881	0.0454545
GO:0019915	GO:0019915	lipid storage	0.016129	97/18982	0.0700444	0.454594	0.420124	OSBPL8/ABCG1/ABHD5	OSBPL8/ABCG1/ABHD5	3	3.1563	0.0309278
GO:0046330	GO:0046330	positive regulation of JNK cascade	0.016129	97/18982	0.0700444	0.454594	0.420124	PTK2B/GADD45A/RB1CC1	PTK2B/GADD45A/RB1CC1	3	3.1563	0.0309278
GO:0002705	GO:0002705	positive regulation of leukocyte mediated immunity	0.0215054	158/18982	0.0700962	0.454594	0.420124	KLRC1/KLRC2/DENND1B/IL18RAP	KLRC1/KLRC2/DENND1B/IL18RAP	4	2.58364	0.0253165
GO:0046942	GO:0046942	carboxylic acid transport	0.0376344	368/18982	0.0708478	0.454594	0.420124	VPS54/EMB/SERINC5/ACSL4/ABAT/SLC7A5/SLC7A6	VPS54/EMB/SERINC5/ACSL4/ABAT/SLC7A5/SLC7A6	7	1.94124	0.0190217
GO:0015849	GO:0015849	organic acid transport	0.0376344	369/18982	0.0716504	0.454594	0.420124	VPS54/EMB/SERINC5/ACSL4/ABAT/SLC7A5/SLC7A6	VPS54/EMB/SERINC5/ACSL4/ABAT/SLC7A5/SLC7A6	7	1.93598	0.0189702
GO:0002275	GO:0002275	myeloid cell activation involved in immune response	0.016129	98/18982	0.0717576	0.454594	0.420124	CCR2/CBL/HAVCR2	CCR2/CBL/HAVCR2	3	3.12409	0.0306122
GO:0019098	GO:0019098	reproductive behavior	0.0107527	45/18982	0.0718768	0.454594	0.420124	ADA/ABAT	ADA/ABAT	2	4.53572	0.0444444
GO:0042554	GO:0042554	superoxide anion generation	0.0107527	45/18982	0.0718768	0.454594	0.420124	HVCN1/NCF4	HVCN1/NCF4	2	4.53572	0.0444444
GO:0043277	GO:0043277	apoptotic cell clearance	0.0107527	45/18982	0.0718768	0.454594	0.420124	CCR2/JMJD6	CCR2/JMJD6	2	4.53572	0.0444444
GO:1903426	GO:1903426	regulation of reactive oxygen species biosynthetic process	0.0107527	45/18982	0.0718768	0.454594	0.420124	HVCN1/SLC5A3	HVCN1/SLC5A3	2	4.53572	0.0444444
GO:0016525	GO:0016525	negative regulation of angiogenesis	0.0215054	160/18982	0.0726783	0.454594	0.420124	CCR2/GADD45A/FOXJ2/ATP2B4	CCR2/GADD45A/FOXJ2/ATP2B4	4	2.55134	0.025
GO:0002696	GO:0002696	positive regulation of leukocyte activation	0.0376344	371/18982	0.0732718	0.454594	0.420124	CD70/CD38/ADA/CCR2/MTOR/HAVCR2/LGALS1	CD70/CD38/ADA/CCR2/MTOR/HAVCR2/LGALS1	7	1.92554	0.0188679
GO:0035383	GO:0035383	thioester metabolic process	0.016129	99/18982	0.0734896	0.454594	0.420124	FAR2/ACOT7/ACSL4	FAR2/ACOT7/ACSL4	3	3.09254	0.030303
GO:0042542	GO:0042542	response to hydrogen peroxide	0.016129	99/18982	0.0734896	0.454594	0.420124	PTK2B/RIPK3/IL18RAP	PTK2B/RIPK3/IL18RAP	3	3.09254	0.030303
GO:1903532	GO:1903532	positive regulation of secretion by cell	0.0322581	298/18982	0.0735237	0.454594	0.420124	KLRC2/CD38/ACSL4/ABAT/ANXA2/ABCG1	KLRC2/CD38/ACSL4/ABAT/ANXA2/ABCG1	6	2.05477	0.0201342
GO:0006486	GO:0006486	protein glycosylation	0.0268817	228/18982	0.0740824	0.454594	0.420124	GALNT2/GCNT1/FUT8/MGAT5/OGT	GALNT2/GCNT1/FUT8/MGAT5/OGT	5	2.23802	0.0219298
GO:0043413	GO:0043413	macromolecule glycosylation	0.0268817	228/18982	0.0740824	0.454594	0.420124	GALNT2/GCNT1/FUT8/MGAT5/OGT	GALNT2/GCNT1/FUT8/MGAT5/OGT	5	2.23802	0.0219298
GO:1901342	GO:1901342	regulation of vasculature development	0.0376344	372/18982	0.0740906	0.454594	0.420124	CLIC3/AGO2/CCR2/PTK2B/GADD45A/FOXJ2/ATP2B4	CLIC3/AGO2/CCR2/PTK2B/GADD45A/FOXJ2/ATP2B4	7	1.92037	0.0188172
GO:0030890	GO:0030890	positive regulation of B cell proliferation	0.0107527	46/18982	0.0746749	0.454594	0.420124	CD38/ADA	CD38/ADA	2	4.43712	0.0434783
GO:0043300	GO:0043300	regulation of leukocyte degranulation	0.0107527	46/18982	0.0746749	0.454594	0.420124	KLRC2/CCR2	KLRC2/CCR2	2	4.43712	0.0434783
GO:0060443	GO:0060443	mammary gland morphogenesis	0.0107527	46/18982	0.0746749	0.454594	0.420124	PERP/KDM5B	PERP/KDM5B	2	4.43712	0.0434783
GO:0097028	GO:0097028	dendritic cell differentiation	0.0107527	46/18982	0.0746749	0.454594	0.420124	RBPJ/CAMK4	RBPJ/CAMK4	2	4.43712	0.0434783
GO:1905521	GO:1905521	regulation of macrophage migration	0.0107527	46/18982	0.0746749	0.454594	0.420124	CCR2/PTK2B	CCR2/PTK2B	2	4.43712	0.0434783
GO:0010506	GO:0010506	regulation of autophagy	0.0376344	373/18982	0.0749149	0.454594	0.420124	TP53INP1/SEC22B/MTOR/VMA21/SLC7A5/DAPK2/RB1CC1	TP53INP1/SEC22B/MTOR/ATP6V0E1/SLC7A5/DAPK2/RB1CC1	7	1.91522	0.0187668
GO:0006637	GO:0006637	acyl-CoA metabolic process	0.016129	100/18982	0.0752401	0.454594	0.420124	FAR2/ACOT7/ACSL4	FAR2/ACOT7/ACSL4	3	3.06161	0.03
GO:0050848	GO:0050848	regulation of calcium-mediated signaling	0.016129	100/18982	0.0752401	0.454594	0.420124	ADA/MTOR/ATP2B4	ADA/MTOR/ATP2B4	3	3.06161	0.03
GO:2000181	GO:2000181	negative regulation of blood vessel morphogenesis	0.0215054	162/18982	0.0753085	0.454594	0.420124	CCR2/GADD45A/FOXJ2/ATP2B4	CCR2/GADD45A/FOXJ2/ATP2B4	4	2.51985	0.0246914
GO:0006520	GO:0006520	amino acid metabolic process	0.0322581	300/18982	0.075384	0.454594	0.420124	SARDH/BLMH/SERINC5/ABAT/HSD17B10/ATP2B4	SARDH/BLMH/SERINC5/ABAT/HSD17B10/ATP2B4	6	2.04108	0.02
GO:0048732	GO:0048732	gland development	0.0430108	450/18982	0.0758914	0.454594	0.420124	ADA/PERP/RBPJ/RIPK3/SLC7A5/RB1CC1/NCOR2/KDM5B	ADA/PERP/RBPJ/RIPK3/SLC7A5/RB1CC1/NCOR2/KDM5B	8	1.81429	0.0177778
GO:0071310	GO:0071310	NA	0.0322581	301/18982	0.0763241	0.454594	0.420124	IL9R/TNIP3/IL12RB2/LPIN2/IL10RB/IL18RAP	IL9R/TNIP3/IL12RB2/LPIN2/IL10RB/IL18RAP	6	2.03429	0.0199336
GO:0046785	GO:0046785	microtubule polymerization	0.016129	101/18982	0.0770091	0.454594	0.420124	TBCD/ARHGEF7/PDE4DIP	TBCD/ARHGEF7/PDE4DIP	3	3.0313	0.029703
GO:0007020	GO:0007020	microtubule nucleation	0.0107527	47/18982	0.0775074	0.454594	0.420124	ARHGEF7/PDE4DIP	ARHGEF7/PDE4DIP	2	4.34271	0.0425532
GO:0032480	GO:0032480	negative regulation of type I interferon production	0.0107527	47/18982	0.0775074	0.454594	0.420124	HAVCR2/NLRC3	HAVCR2/NLRC3	2	4.34271	0.0425532
GO:0032892	GO:0032892	positive regulation of organic acid transport	0.0107527	47/18982	0.0775074	0.454594	0.420124	ABAT/SLC7A5	ABAT/SLC7A5	2	4.34271	0.0425532
GO:0033173	GO:0033173	calcineurin-NFAT signaling cascade	0.0107527	47/18982	0.0775074	0.454594	0.420124	MTOR/ATP2B4	MTOR/ATP2B4	2	4.34271	0.0425532
GO:0048247	GO:0048247	lymphocyte chemotaxis	0.0107527	47/18982	0.0775074	0.454594	0.420124	CCR2/PTK2B	CCR2/PTK2B	2	4.34271	0.0425532
GO:0141084	GO:0141084	inflammasome-mediated signaling pathway	0.0107527	47/18982	0.0775074	0.454594	0.420124	OGT/NLRC3	OGT/NLRC3	2	4.34271	0.0425532
GO:1902622	GO:1902622	regulation of neutrophil migration	0.0107527	47/18982	0.0775074	0.454594	0.420124	PERP/DAPK2	PERP/DAPK2	2	4.34271	0.0425532
GO:1905145	GO:1905145	cellular response to acetylcholine	0.0107527	47/18982	0.0775074	0.454594	0.420124	RGS10/ATP2B4	RGS10/ATP2B4	2	4.34271	0.0425532
GO:0008277	GO:0008277	regulation of G protein-coupled receptor signaling pathway	0.0215054	164/18982	0.0779862	0.454594	0.420124	ADA/RGS16/RGS10/ATP2B4	ADA/RGS16/RGS10/ATP2B4	4	2.48912	0.0243902
GO:1901343	GO:1901343	negative regulation of vasculature development	0.0215054	164/18982	0.0779862	0.454594	0.420124	CCR2/GADD45A/FOXJ2/ATP2B4	CCR2/GADD45A/FOXJ2/ATP2B4	4	2.48912	0.0243902
GO:0006493	GO:0006493	protein O-linked glycosylation	0.016129	102/18982	0.0787962	0.454594	0.420124	GALNT2/GCNT1/OGT	GALNT2/GCNT1/OGT	3	3.00158	0.0294118
GO:0030101	GO:0030101	natural killer cell activation	0.016129	102/18982	0.0787962	0.454594	0.420124	KLRC1/KLRC2/HAVCR2	KLRC1/KLRC2/HAVCR2	3	3.00158	0.0294118
GO:1901362	GO:1901362	NA	0.0322581	304/18982	0.0791845	0.454594	0.420124	PCLAF/ADA/POLR1E/NUDT2/NADSYN1/SUPT3H	PCLAF/ADA/POLR1E/NUDT2/NADSYN1/SUPT3H	6	2.01422	0.0197368
GO:0001881	GO:0001881	receptor recycling	0.0107527	48/18982	0.0803734	0.454594	0.420124	CTSD/ANXA2	CTSD/ANXA2	2	4.25224	0.0416667
GO:0010634	GO:0010634	positive regulation of epithelial cell migration	0.0107527	48/18982	0.0803734	0.454594	0.420124	MTOR/RLF	MTOR/INSL3	2	4.25224	0.0416667
GO:0031295	GO:0031295	T cell costimulation	0.0107527	48/18982	0.0803734	0.454594	0.420124	MTOR/LGALS1	MTOR/LGALS1	2	4.25224	0.0416667
GO:1902116	GO:1902116	negative regulation of organelle assembly	0.0107527	48/18982	0.0803734	0.454594	0.420124	SEC22B/MPHOSPH9	SEC22B/MPHOSPH9	2	4.25224	0.0416667
GO:0030307	GO:0030307	positive regulation of cell growth	0.0215054	166/18982	0.0807113	0.454594	0.420124	CD38/PTK2B/ACSL4/MTOR	CD38/PTK2B/ACSL4/MTOR	4	2.45913	0.0240964
GO:0070507	GO:0070507	regulation of microtubule cytoskeleton organization	0.0215054	166/18982	0.0807113	0.454594	0.420124	CKAP2/TBCD/ARHGEF7/PDE4DIP	CKAP2/TBCD/ARHGEF7/PDE4DIP	4	2.45913	0.0240964
GO:0043122	GO:0043122	regulation of canonical NF-kappaB signal transduction	0.0322581	306/18982	0.0811247	0.454594	0.420124	TLE1/TNIP3/CASP10/LGALS1/NLRC3/TANK	TLE1/TNIP3/CASP10/LGALS1/NLRC3/TANK	6	2.00105	0.0196078
GO:0042102	GO:0042102	positive regulation of T cell proliferation	0.016129	104/18982	0.0824247	0.454594	0.420124	CD70/CCR2/HAVCR2	CD70/CCR2/HAVCR2	3	2.94386	0.0288462
GO:0031294	GO:0031294	lymphocyte costimulation	0.0107527	49/18982	0.0832719	0.454594	0.420124	MTOR/LGALS1	MTOR/LGALS1	2	4.16546	0.0408163
GO:0042491	GO:0042491	inner ear auditory receptor cell differentiation	0.0107527	49/18982	0.0832719	0.454594	0.420124	RBPJ/SLC4A7	RBPJ/SLC4A7	2	4.16546	0.0408163
GO:0044273	GO:0044273	sulfur compound catabolic process	0.0107527	49/18982	0.0832719	0.454594	0.420124	BLMH/ACOT7	BLMH/ACOT7	2	4.16546	0.0408163
GO:0097720	GO:0097720	calcineurin-mediated signaling	0.0107527	49/18982	0.0832719	0.454594	0.420124	MTOR/ATP2B4	MTOR/ATP2B4	2	4.16546	0.0408163
GO:2000785	GO:2000785	regulation of autophagosome assembly	0.0107527	49/18982	0.0832719	0.454594	0.420124	SEC22B/MTOR	SEC22B/MTOR	2	4.16546	0.0408163
GO:0006885	GO:0006885	regulation of pH	0.016129	106/18982	0.086124	0.454594	0.420124	HVCN1/SLC4A7/VMA21	HVCN1/SLC4A7/ATP6V0E1	3	2.88831	0.0283019
GO:0030195	GO:0030195	negative regulation of blood coagulation	0.0107527	50/18982	0.0862021	0.454594	0.420124	UBASH3B/ANXA2	UBASH3B/ANXA2	2	4.08215	0.04
GO:0031670	GO:0031670	cellular response to nutrient	0.0107527	50/18982	0.0862021	0.454594	0.420124	MTOR/OGT	MTOR/OGT	2	4.08215	0.04
GO:0043368	GO:0043368	positive T cell selection	0.0107527	50/18982	0.0862021	0.454594	0.420124	MTOR/LGALS1	MTOR/LGALS1	2	4.08215	0.04
GO:1905144	GO:1905144	response to acetylcholine	0.0107527	50/18982	0.0862021	0.454594	0.420124	RGS10/ATP2B4	RGS10/ATP2B4	2	4.08215	0.04
GO:2000404	GO:2000404	regulation of T cell migration	0.0107527	50/18982	0.0862021	0.454594	0.420124	CCR2/RIPK3	CCR2/RIPK3	2	4.08215	0.04
GO:0051250	GO:0051250	negative regulation of lymphocyte activation	0.0215054	170/18982	0.0863013	0.454594	0.420124	CTLA4/PDCD1/HAVCR2/LGALS1	CTLA4/PDCD1/HAVCR2/LGALS1	4	2.40127	0.0235294
GO:0009062	GO:0009062	fatty acid catabolic process	0.016129	107/18982	0.0879999	0.454594	0.420124	ACOT7/HSD17B10/LPIN2	ACOT7/HSD17B10/LPIN2	3	2.86132	0.0280374
GO:0007160	GO:0007160	cell-matrix adhesion	0.0268817	241/18982	0.0888311	0.454594	0.420124	ITGA1/ITGAE/PTK2B/ARHGEF7/ANXA2	ITGA1/ITGAE/PTK2B/ARHGEF7/ANXA2	5	2.1173	0.0207469
GO:0051056	GO:0051056	regulation of small GTPase mediated signal transduction	0.0322581	314/18982	0.08915	0.454594	0.420124	SRGAP3/CBL/DOCK10/ARHGAP18/OGT/MYO9B	SRGAP3/CBL/DOCK10/ARHGAP18/OGT/MYO9B	6	1.95007	0.0191083
GO:0001914	GO:0001914	regulation of T cell mediated cytotoxicity	0.0107527	51/18982	0.089163	0.454594	0.420124	KLRC1/RIPK3	KLRC1/RIPK3	2	4.00211	0.0392157
GO:0042311	GO:0042311	vasodilation	0.0107527	51/18982	0.089163	0.454594	0.420124	VSTM4/ITGA1	VSTM4/ITGA1	2	4.00211	0.0392157
GO:0044788	GO:0044788	modulation by host of viral process	0.0107527	51/18982	0.089163	0.454594	0.420124	APOBEC3H/SMC6	APOBEC3H/SMC6	2	4.00211	0.0392157
GO:0045933	GO:0045933	positive regulation of muscle contraction	0.0107527	51/18982	0.089163	0.454594	0.420124	ADA/ABAT	ADA/ABAT	2	4.00211	0.0392157
GO:0046686	GO:0046686	response to cadmium ion	0.0107527	51/18982	0.089163	0.454594	0.420124	MT1E/MT1F	MT1E/MT1F	2	4.00211	0.0392157
GO:0046850	GO:0046850	regulation of bone remodeling	0.0107527	51/18982	0.089163	0.454594	0.420124	CD38/UBASH3B	CD38/UBASH3B	2	4.00211	0.0392157
GO:0048013	GO:0048013	ephrin receptor signaling pathway	0.0107527	51/18982	0.089163	0.454594	0.420124	RBPJ/ARHGEF7	RBPJ/ARHGEF7	2	4.00211	0.0392157
GO:1900047	GO:1900047	negative regulation of hemostasis	0.0107527	51/18982	0.089163	0.454594	0.420124	UBASH3B/ANXA2	UBASH3B/ANXA2	2	4.00211	0.0392157
GO:0044242	GO:0044242	cellular lipid catabolic process	0.0268817	242/18982	0.0900248	0.454594	0.420124	VPS54/ACOT7/HSD17B10/LPIN2/ABHD5	VPS54/ACOT7/HSD17B10/LPIN2/ABHD5	5	2.10855	0.0206612
GO:0007162	GO:0007162	negative regulation of cell adhesion	0.0322581	315/18982	0.0901827	0.454594	0.420124	TBCD/CTLA4/PDCD1/UBASH3B/HAVCR2/LGALS1	TBCD/CTLA4/PDCD1/UBASH3B/HAVCR2/LGALS1	6	1.94388	0.0190476
GO:0050867	GO:0050867	positive regulation of cell activation	0.0376344	391/18982	0.0906752	0.454594	0.420124	CD70/CD38/ADA/CCR2/MTOR/HAVCR2/LGALS1	CD70/CD38/ADA/CCR2/MTOR/HAVCR2/LGALS1	7	1.82705	0.0179028
GO:0048144	GO:0048144	fibroblast proliferation	0.016129	109/18982	0.0918029	0.454594	0.420124	TP53INP1/CKS2/NLRC3	TP53INP1/CKS2/NLRC3	3	2.80882	0.0275229
GO:0001974	GO:0001974	blood vessel remodeling	0.0107527	52/18982	0.0921537	0.454594	0.420124	CCR2/RBPJ	CCR2/RBPJ	2	3.92514	0.0384615
GO:0030838	GO:0030838	positive regulation of actin filament polymerization	0.0107527	52/18982	0.0921537	0.454594	0.420124	PTK2B/MTOR	PTK2B/MTOR	2	3.92514	0.0384615
GO:0036230	GO:0036230	granulocyte activation	0.0107527	52/18982	0.0921537	0.454594	0.420124	CCR2/IL18RAP	CCR2/IL18RAP	2	3.92514	0.0384615
GO:0045776	GO:0045776	negative regulation of blood pressure	0.0107527	52/18982	0.0921537	0.454594	0.420124	ABAT/KCNK6	ABAT/KCNK6	2	3.92514	0.0384615
GO:0071622	GO:0071622	regulation of granulocyte chemotaxis	0.0107527	52/18982	0.0921537	0.454594	0.420124	PERP/DAPK2	PERP/DAPK2	2	3.92514	0.0384615
GO:0140353	GO:0140353	lipid export from cell	0.0107527	52/18982	0.0921537	0.454594	0.420124	ACSL4/KDM5B	ACSL4/KDM5B	2	3.92514	0.0384615
GO:0071219	GO:0071219	cellular response to molecule of bacterial origin	0.0268817	244/18982	0.0924372	0.454594	0.420124	AHR/CCR5/TNIP3/SLC7A5/HAVCR2	AHR/CCR5/TNIP3/SLC7A5/HAVCR2	5	2.09127	0.0204918
GO:0048284	GO:0048284	organelle fusion	0.0215054	175/18982	0.0935468	0.454594	0.420124	ZNRF1/SEC22B/FUNDC1/ANXA2	ZNRF1/SEC22B/FUNDC1/ANXA2	4	2.33266	0.0228571
GO:0051048	GO:0051048	negative regulation of secretion	0.0215054	175/18982	0.0935468	0.454594	0.420124	ADA/CCR2/ACSL4/ABAT	ADA/CCR2/ACSL4/ABAT	4	2.33266	0.0228571
GO:0071897	GO:0071897	DNA biosynthetic process	0.0215054	175/18982	0.0935468	0.454594	0.420124	PCLAF/CENPF/PTK2B/TEN1	PCLAF/CENPF/PTK2B/TEN1	4	2.33266	0.0228571
GO:0072676	GO:0072676	lymphocyte migration	0.016129	110/18982	0.0937298	0.454594	0.420124	CCR2/PTK2B/RIPK3	CCR2/PTK2B/RIPK3	3	2.78328	0.0272727
GO:0001915	GO:0001915	negative regulation of T cell mediated cytotoxicity	0.00537634	10/18982	0.0937991	0.454594	0.420124	KLRC1	KLRC1	1	10.2054	0.1
GO:0002317	GO:0002317	plasma cell differentiation	0.00537634	10/18982	0.0937991	0.454594	0.420124	LGALS1	LGALS1	1	10.2054	0.1
GO:0002420	GO:0002420	natural killer cell mediated cytotoxicity directed against tumor cell target	0.00537634	10/18982	0.0937991	0.454594	0.420124	HAVCR2	HAVCR2	1	10.2054	0.1
GO:0002855	GO:0002855	regulation of natural killer cell mediated immune response to tumor cell	0.00537634	10/18982	0.0937991	0.454594	0.420124	HAVCR2	HAVCR2	1	10.2054	0.1
GO:0006527	GO:0006527	arginine catabolic process	0.00537634	10/18982	0.0937991	0.454594	0.420124	ATP2B4	ATP2B4	1	10.2054	0.1
GO:0006924	GO:0006924	activation-induced cell death of T cells	0.00537634	10/18982	0.0937991	0.454594	0.420124	RIPK3	RIPK3	1	10.2054	0.1
GO:0007021	GO:0007021	tubulin complex assembly	0.00537634	10/18982	0.0937991	0.454594	0.420124	TBCD	TBCD	1	10.2054	0.1
GO:0009128	GO:0009128	purine nucleoside monophosphate catabolic process	0.00537634	10/18982	0.0937991	0.454594	0.420124	ADA	ADA	1	10.2054	0.1
GO:0009155	GO:0009155	purine deoxyribonucleotide catabolic process	0.00537634	10/18982	0.0937991	0.454594	0.420124	ADA	ADA	1	10.2054	0.1
GO:0009169	GO:0009169	purine ribonucleoside monophosphate catabolic process	0.00537634	10/18982	0.0937991	0.454594	0.420124	ADA	ADA	1	10.2054	0.1
GO:0014820	GO:0014820	tonic smooth muscle contraction	0.00537634	10/18982	0.0937991	0.454594	0.420124	CD38	CD38	1	10.2054	0.1
GO:0015937	GO:0015937	coenzyme A biosynthetic process	0.00537634	10/18982	0.0937991	0.454594	0.420124	ACOT7	ACOT7	1	10.2054	0.1
GO:0018242	GO:0018242	protein O-linked glycosylation via serine	0.00537634	10/18982	0.0937991	0.454594	0.420124	GALNT2	GALNT2	1	10.2054	0.1
GO:0018243	GO:0018243	protein O-linked glycosylation via threonine	0.00537634	10/18982	0.0937991	0.454594	0.420124	GALNT2	GALNT2	1	10.2054	0.1
GO:0031652	GO:0031652	positive regulation of heat generation	0.00537634	10/18982	0.0937991	0.454594	0.420124	ABAT	ABAT	1	10.2054	0.1
GO:0032329	GO:0032329	serine transport	0.00537634	10/18982	0.0937991	0.454594	0.420124	SERINC5	SERINC5	1	10.2054	0.1
GO:0032815	GO:0032815	negative regulation of natural killer cell activation	0.00537634	10/18982	0.0937991	0.454594	0.420124	HAVCR2	HAVCR2	1	10.2054	0.1
GO:0034651	GO:0034651	cortisol biosynthetic process	0.00537634	10/18982	0.0937991	0.454594	0.420124	H6PD	H6PD	1	10.2054	0.1
GO:0035655	GO:0035655	interleukin-18-mediated signaling pathway	0.00537634	10/18982	0.0937991	0.454594	0.420124	IL18RAP	IL18RAP	1	10.2054	0.1
GO:0035907	GO:0035907	dorsal aorta development	0.00537634	10/18982	0.0937991	0.454594	0.420124	RBPJ	RBPJ	1	10.2054	0.1
GO:0038060	GO:0038060	nitric oxide-cGMP-mediated signaling	0.00537634	10/18982	0.0937991	0.454594	0.420124	ATP2B4	ATP2B4	1	10.2054	0.1
GO:0048263	GO:0048263	determination of dorsal identity	0.00537634	10/18982	0.0937991	0.454594	0.420124	NBL1	NBL1	1	10.2054	0.1
GO:0048733	GO:0048733	sebaceous gland development	0.00537634	10/18982	0.0937991	0.454594	0.420124	RBPJ	RBPJ	1	10.2054	0.1
GO:0060052	GO:0060052	neurofilament cytoskeleton organization	0.00537634	10/18982	0.0937991	0.454594	0.420124	VPS54	VPS54	1	10.2054	0.1
GO:0060054	GO:0060054	positive regulation of epithelial cell proliferation involved in wound healing	0.00537634	10/18982	0.0937991	0.454594	0.420124	JAML	JAML	1	10.2054	0.1
GO:0070244	GO:0070244	negative regulation of thymocyte apoptotic process	0.00537634	10/18982	0.0937991	0.454594	0.420124	ADA	ADA	1	10.2054	0.1
GO:0070471	GO:0070471	uterine smooth muscle contraction	0.00537634	10/18982	0.0937991	0.454594	0.420124	ABAT	ABAT	1	10.2054	0.1
GO:0070472	GO:0070472	regulation of uterine smooth muscle contraction	0.00537634	10/18982	0.0937991	0.454594	0.420124	ABAT	ABAT	1	10.2054	0.1
GO:0070922	GO:0070922	RISC complex assembly	0.00537634	10/18982	0.0937991	0.454594	0.420124	AGO2	AGO2	1	10.2054	0.1
GO:0070989	GO:0070989	oxidative demethylation	0.00537634	10/18982	0.0937991	0.454594	0.420124	JMJD6	JMJD6	1	10.2054	0.1
GO:0071351	GO:0071351	cellular response to interleukin-18	0.00537634	10/18982	0.0937991	0.454594	0.420124	IL18RAP	IL18RAP	1	10.2054	0.1
GO:0099515	GO:0099515	actin filament-based transport	0.00537634	10/18982	0.0937991	0.454594	0.420124	MYO5A	MYO5A	1	10.2054	0.1
GO:1901401	GO:1901401	regulation of tetrapyrrole metabolic process	0.00537634	10/18982	0.0937991	0.454594	0.420124	TMEM14C	TMEM14C	1	10.2054	0.1
GO:1901838	GO:1901838	positive regulation of transcription of nucleolar large rRNA by RNA polymerase I	0.00537634	10/18982	0.0937991	0.454594	0.420124	MTOR	MTOR	1	10.2054	0.1
GO:1902645	GO:1902645	tertiary alcohol biosynthetic process	0.00537634	10/18982	0.0937991	0.454594	0.420124	H6PD	H6PD	1	10.2054	0.1
GO:1903044	GO:1903044	protein localization to membrane raft	0.00537634	10/18982	0.0937991	0.454594	0.420124	ATP1B1	ATP1B1	1	10.2054	0.1
GO:1904383	GO:1904383	response to sodium phosphate	0.00537634	10/18982	0.0937991	0.454594	0.420124	RUNX2	RUNX2	1	10.2054	0.1
GO:1904760	GO:1904760	regulation of myofibroblast differentiation	0.00537634	10/18982	0.0937991	0.454594	0.420124	TP53INP1	TP53INP1	1	10.2054	0.1
GO:0009451	GO:0009451	RNA modification	0.0215054	176/18982	0.0950297	0.454594	0.420124	APOBEC3H/B3GNTL1/HSD17B10/JMJD6	APOBEC3H/B3GNTL1/HSD17B10/JMJD6	4	2.3194	0.0227273
GO:0045581	GO:0045581	negative regulation of T cell differentiation	0.0107527	53/18982	0.0951735	0.454594	0.420124	CTLA4/LGALS1	CTLA4/LGALS1	2	3.85109	0.0377358
GO:1901570	GO:1901570	fatty acid derivative biosynthetic process	0.0107527	53/18982	0.0951735	0.454594	0.420124	FAR2/ACSL4	FAR2/ACSL4	2	3.85109	0.0377358
GO:1902743	GO:1902743	regulation of lamellipodium organization	0.0107527	53/18982	0.0951735	0.454594	0.420124	ARHGEF7/MTOR	ARHGEF7/MTOR	2	3.85109	0.0377358
GO:0035249	GO:0035249	synaptic transmission, glutamatergic	0.016129	111/18982	0.0956733	0.454594	0.420124	VPS54/CCR2/PTK2B	VPS54/CCR2/PTK2B	3	2.75821	0.027027
GO:0070085	GO:0070085	glycosylation	0.0268817	247/18982	0.0961179	0.454594	0.420124	GALNT2/GCNT1/FUT8/MGAT5/OGT	GALNT2/GCNT1/FUT8/MGAT5/OGT	5	2.06587	0.0202429
GO:0062197	GO:0062197	cellular response to chemical stress	0.0322581	321/18982	0.0965161	0.454594	0.420124	TP53INP1/FUT8/NUDT2/RIPK3/MTOR/IL18RAP	TP53INP1/FUT8/NUDT2/RIPK3/MTOR/IL18RAP	6	1.90755	0.0186916
GO:0015711	GO:0015711	organic anion transport	0.0430108	476/18982	0.0970185	0.454594	0.420124	VPS54/EMB/SERINC5/SLC4A7/ACSL4/ABAT/SLC7A5/SLC7A6	VPS54/EMB/SERINC5/SLC4A7/ACSL4/ABAT/SLC7A5/SLC7A6	8	1.71519	0.0168067
GO:0051047	GO:0051047	positive regulation of secretion	0.0322581	322/18982	0.0975943	0.454594	0.420124	KLRC2/CD38/ACSL4/ABAT/ANXA2/ABCG1	KLRC2/CD38/ACSL4/ABAT/ANXA2/ABCG1	6	1.90162	0.0186335
GO:0002753	GO:0002753	cytoplasmic pattern recognition receptor signaling pathway	0.0215054	178/18982	0.0980287	0.454594	0.420124	OASL/HAVCR2/OGT/NLRC3	OASL/HAVCR2/OGT/NLRC3	4	2.29334	0.0224719
GO:0031929	GO:0031929	TOR signaling	0.0215054	178/18982	0.0980287	0.454594	0.420124	FAM83D/EIF4EBP1/MTOR/OGT	FAM83D/EIF4EBP1/MTOR/OGT	4	2.29334	0.0224719
GO:0002548	GO:0002548	monocyte chemotaxis	0.0107527	54/18982	0.0982214	0.454594	0.420124	CCR2/NBL1	CCR2/NBL1	2	3.77977	0.037037
GO:0010559	GO:0010559	regulation of glycoprotein biosynthetic process	0.0107527	54/18982	0.0982214	0.454594	0.420124	AGO2/ITM2C	AGO2/ITM2C	2	3.77977	0.037037
GO:1902305	GO:1902305	regulation of sodium ion transmembrane transport	0.0107527	54/18982	0.0982214	0.454594	0.420124	ATP1B1/ATP2B4	ATP1B1/ATP2B4	2	3.77977	0.037037
GO:0009165	GO:0009165	nucleotide biosynthetic process	0.0268817	249/18982	0.0986128	0.454594	0.420124	ADA/NUDT2/SLC4A7/NMRK1/NADSYN1	ADA/NUDT2/SLC4A7/NMRK1/NADSYN1	5	2.04927	0.0200803
GO:0071375	GO:0071375	cellular response to peptide hormone stimulus	0.0322581	323/18982	0.098679	0.454594	0.420124	MTOR/LPIN2/MYO5A/OGT/CTSD/OSBPL8	MTOR/LPIN2/MYO5A/OGT/CTSD/OSBPL8	6	1.89574	0.0185759
GO:1902903	GO:1902903	regulation of supramolecular fiber organization	0.0376344	400/18982	0.0992069	0.454594	0.420124	CKAP2/TBCD/PTK2B/ARHGEF7/PDE4DIP/MTOR/ARHGAP18	CKAP2/TBCD/PTK2B/ARHGEF7/PDE4DIP/MTOR/ARHGAP18	7	1.78594	0.0175
GO:0005976	GO:0005976	polysaccharide metabolic process	0.016129	113/18982	0.0996096	0.454594	0.420124	GYG1/PHKA2/RB1CC1	GYG1/PHKA2/RB1CC1	3	2.70939	0.0265487
GO:0006892	GO:0006892	post-Golgi vesicle-mediated transport	0.016129	113/18982	0.0996096	0.454594	0.420124	VPS54/MYO5A/VPS35L	VPS54/MYO5A/VPS35L	3	2.70939	0.0265487
GO:0001667	GO:0001667	ameboidal-type cell migration	0.0268817	251/18982	0.10114	0.454594	0.420124	AGO2/FUT8/ARHGEF7/MTOR/RLF	AGO2/FUT8/ARHGEF7/MTOR/INSL3	5	2.03294	0.0199203
GO:0034599	GO:0034599	cellular response to oxidative stress	0.0268817	251/18982	0.10114	0.454594	0.420124	TP53INP1/FUT8/NUDT2/RIPK3/IL18RAP	TP53INP1/FUT8/NUDT2/RIPK3/IL18RAP	5	2.03294	0.0199203
GO:0006110	GO:0006110	regulation of glycolytic process	0.0107527	55/18982	0.101297	0.454594	0.420124	MTOR/OGT	MTOR/OGT	2	3.71105	0.0363636
GO:0030811	GO:0030811	regulation of nucleotide catabolic process	0.0107527	55/18982	0.101297	0.454594	0.420124	MTOR/OGT	MTOR/OGT	2	3.71105	0.0363636
GO:0033121	GO:0033121	regulation of purine nucleotide catabolic process	0.0107527	55/18982	0.101297	0.454594	0.420124	MTOR/OGT	MTOR/OGT	2	3.71105	0.0363636
GO:0045071	GO:0045071	negative regulation of viral genome replication	0.0107527	55/18982	0.101297	0.454594	0.420124	APOBEC3H/OASL	APOBEC3H/OASL	2	3.71105	0.0363636
GO:0007173	GO:0007173	epidermal growth factor receptor signaling pathway	0.016129	114/18982	0.101602	0.454594	0.420124	ITGA1/PTK2B/CBL	ITGA1/PTK2B/CBL	3	2.68563	0.0263158
GO:0090277	GO:0090277	positive regulation of peptide hormone secretion	0.016129	114/18982	0.101602	0.454594	0.420124	CD38/ACSL4/ABAT	CD38/ACSL4/ABAT	3	2.68563	0.0263158
GO:0016052	GO:0016052	carbohydrate catabolic process	0.0215054	181/18982	0.102609	0.454594	0.420124	FUT8/MTOR/OGT/RB1CC1	FUT8/MTOR/OGT/RB1CC1	4	2.25533	0.0220994
GO:1903034	GO:1903034	regulation of response to wounding	0.0215054	181/18982	0.102609	0.454594	0.420124	UBASH3B/MTOR/ANXA2/RLF	UBASH3B/MTOR/ANXA2/INSL3	4	2.25533	0.0220994
GO:0000098	GO:0000098	sulfur amino acid catabolic process	0.00537634	11/18982	0.102683	0.454594	0.420124	BLMH	BLMH	1	9.27761	0.0909091
GO:0000425	GO:0000425	pexophagy	0.00537634	11/18982	0.102683	0.454594	0.420124	RB1CC1	RB1CC1	1	9.27761	0.0909091
GO:0001188	GO:0001188	RNA polymerase I preinitiation complex assembly	0.00537634	11/18982	0.102683	0.454594	0.420124	POLR1E	POLR1E	1	9.27761	0.0909091
GO:0002423	GO:0002423	natural killer cell mediated immune response to tumor cell	0.00537634	11/18982	0.102683	0.454594	0.420124	HAVCR2	HAVCR2	1	9.27761	0.0909091
GO:0002765	GO:0002765	immune response-inhibiting signal transduction	0.00537634	11/18982	0.102683	0.454594	0.420124	KLRC1	KLRC1	1	9.27761	0.0909091
GO:0002887	GO:0002887	negative regulation of myeloid leukocyte mediated immunity	0.00537634	11/18982	0.102683	0.454594	0.420124	CCR2	CCR2	1	9.27761	0.0909091
GO:0002934	GO:0002934	desmosome organization	0.00537634	11/18982	0.102683	0.454594	0.420124	PERP	PERP	1	9.27761	0.0909091
GO:0003139	GO:0003139	secondary heart field specification	0.00537634	11/18982	0.102683	0.454594	0.420124	RBPJ	RBPJ	1	9.27761	0.0909091
GO:0009120	GO:0009120	deoxyribonucleoside metabolic process	0.00537634	11/18982	0.102683	0.454594	0.420124	ADA	ADA	1	9.27761	0.0909091
GO:0009170	GO:0009170	purine deoxyribonucleoside monophosphate metabolic process	0.00537634	11/18982	0.102683	0.454594	0.420124	ADA	ADA	1	9.27761	0.0909091
GO:0010248	GO:0010248	establishment or maintenance of transmembrane electrochemical gradient	0.00537634	11/18982	0.102683	0.454594	0.420124	ATP1B1	ATP1B1	1	9.27761	0.0909091
GO:0010887	GO:0010887	negative regulation of cholesterol storage	0.00537634	11/18982	0.102683	0.454594	0.420124	ABCG1	ABCG1	1	9.27761	0.0909091
GO:0010986	GO:0010986	positive regulation of lipoprotein particle clearance	0.00537634	11/18982	0.102683	0.454594	0.420124	ANXA2	ANXA2	1	9.27761	0.0909091
GO:0014745	GO:0014745	negative regulation of muscle adaptation	0.00537634	11/18982	0.102683	0.454594	0.420124	ATP2B4	ATP2B4	1	9.27761	0.0909091
GO:0030953	GO:0030953	astral microtubule organization	0.00537634	11/18982	0.102683	0.454594	0.420124	PDE4DIP	PDE4DIP	1	9.27761	0.0909091
GO:0031943	GO:0031943	regulation of glucocorticoid metabolic process	0.00537634	11/18982	0.102683	0.454594	0.420124	H6PD	H6PD	1	9.27761	0.0909091
GO:0032261	GO:0032261	purine nucleotide salvage	0.00537634	11/18982	0.102683	0.454594	0.420124	ADA	ADA	1	9.27761	0.0909091
GO:0033089	GO:0033089	positive regulation of T cell differentiation in thymus	0.00537634	11/18982	0.102683	0.454594	0.420124	ADA	ADA	1	9.27761	0.0909091
GO:0033632	GO:0033632	regulation of cell-cell adhesion mediated by integrin	0.00537634	11/18982	0.102683	0.454594	0.420124	ADA	ADA	1	9.27761	0.0909091
GO:0034085	GO:0034085	establishment of sister chromatid cohesion	0.00537634	11/18982	0.102683	0.454594	0.420124	SMC1A	SMC1A	1	9.27761	0.0909091
GO:0034154	GO:0034154	toll-like receptor 7 signaling pathway	0.00537634	11/18982	0.102683	0.454594	0.420124	HAVCR2	HAVCR2	1	9.27761	0.0909091
GO:0035581	GO:0035581	sequestering of extracellular ligand from receptor	0.00537634	11/18982	0.102683	0.454594	0.420124	NBL1	NBL1	1	9.27761	0.0909091
GO:0035871	GO:0035871	protein K11-linked deubiquitination	0.00537634	11/18982	0.102683	0.454594	0.420124	OTUB2	OTUB2	1	9.27761	0.0909091
GO:0038063	GO:0038063	collagen-activated tyrosine kinase receptor signaling pathway	0.00537634	11/18982	0.102683	0.454594	0.420124	UBASH3B	UBASH3B	1	9.27761	0.0909091
GO:0038196	GO:0038196	type III interferon-mediated signaling pathway	0.00537634	11/18982	0.102683	0.454594	0.420124	IL10RB	IL10RB	1	9.27761	0.0909091
GO:0042451	GO:0042451	purine nucleoside biosynthetic process	0.00537634	11/18982	0.102683	0.454594	0.420124	ADA	ADA	1	9.27761	0.0909091
GO:0042455	GO:0042455	ribonucleoside biosynthetic process	0.00537634	11/18982	0.102683	0.454594	0.420124	ADA	ADA	1	9.27761	0.0909091
GO:0043950	GO:0043950	positive regulation of cAMP-mediated signaling	0.00537634	11/18982	0.102683	0.454594	0.420124	RLF	INSL3	1	9.27761	0.0909091
GO:0045602	GO:0045602	negative regulation of endothelial cell differentiation	0.00537634	11/18982	0.102683	0.454594	0.420124	FOXJ2	FOXJ2	1	9.27761	0.0909091
GO:0046129	GO:0046129	purine ribonucleoside biosynthetic process	0.00537634	11/18982	0.102683	0.454594	0.420124	ADA	ADA	1	9.27761	0.0909091
GO:0048262	GO:0048262	determination of dorsal/ventral asymmetry	0.00537634	11/18982	0.102683	0.454594	0.420124	NBL1	NBL1	1	9.27761	0.0909091
GO:0060075	GO:0060075	regulation of resting membrane potential	0.00537634	11/18982	0.102683	0.454594	0.420124	KCNK6	KCNK6	1	9.27761	0.0909091
GO:0071349	GO:0071349	cellular response to interleukin-12	0.00537634	11/18982	0.102683	0.454594	0.420124	IL12RB2	IL12RB2	1	9.27761	0.0909091
GO:0071358	GO:0071358	cellular response to type III interferon	0.00537634	11/18982	0.102683	0.454594	0.420124	IL10RB	IL10RB	1	9.27761	0.0909091
GO:0072711	GO:0072711	cellular response to hydroxyurea	0.00537634	11/18982	0.102683	0.454594	0.420124	DDI2	DDI2	1	9.27761	0.0909091
GO:0090009	GO:0090009	primitive streak formation	0.00537634	11/18982	0.102683	0.454594	0.420124	ETS2	ETS2	1	9.27761	0.0909091
GO:0090085	GO:0090085	regulation of protein deubiquitination	0.00537634	11/18982	0.102683	0.454594	0.420124	TANK	TANK	1	9.27761	0.0909091
GO:0090309	GO:0090309	positive regulation of DNA methylation-dependent heterochromatin formation	0.00537634	11/18982	0.102683	0.454594	0.420124	ATF7IP2	ATF7IP2	1	9.27761	0.0909091
GO:0090331	GO:0090331	negative regulation of platelet aggregation	0.00537634	11/18982	0.102683	0.454594	0.420124	UBASH3B	UBASH3B	1	9.27761	0.0909091
GO:1900246	GO:1900246	positive regulation of RIG-I signaling pathway	0.00537634	11/18982	0.102683	0.454594	0.420124	OASL	OASL	1	9.27761	0.0909091
GO:1903059	GO:1903059	regulation of protein lipidation	0.00537634	11/18982	0.102683	0.454594	0.420124	RB1CC1	RB1CC1	1	9.27761	0.0909091
GO:1903276	GO:1903276	regulation of sodium ion export across plasma membrane	0.00537634	11/18982	0.102683	0.454594	0.420124	ATP1B1	ATP1B1	1	9.27761	0.0909091
GO:1903278	GO:1903278	positive regulation of sodium ion export across plasma membrane	0.00537634	11/18982	0.102683	0.454594	0.420124	ATP1B1	ATP1B1	1	9.27761	0.0909091
GO:1903689	GO:1903689	regulation of wound healing, spreading of epidermal cells	0.00537634	11/18982	0.102683	0.454594	0.420124	MTOR	MTOR	1	9.27761	0.0909091
GO:2000049	GO:2000049	positive regulation of cell-cell adhesion mediated by cadherin	0.00537634	11/18982	0.102683	0.454594	0.420124	ADAM19	ADAM19	1	9.27761	0.0909091
GO:2000109	GO:2000109	regulation of macrophage apoptotic process	0.00537634	11/18982	0.102683	0.454594	0.420124	CCR5	CCR5	1	9.27761	0.0909091
GO:2000169	GO:2000169	regulation of peptidyl-cysteine S-nitrosylation	0.00537634	11/18982	0.102683	0.454594	0.420124	ATP2B4	ATP2B4	1	9.27761	0.0909091
GO:2000392	GO:2000392	regulation of lamellipodium morphogenesis	0.00537634	11/18982	0.102683	0.454594	0.420124	ARHGEF7	ARHGEF7	1	9.27761	0.0909091
GO:2000672	GO:2000672	negative regulation of motor neuron apoptotic process	0.00537634	11/18982	0.102683	0.454594	0.420124	VPS54	VPS54	1	9.27761	0.0909091
GO:0007249	GO:0007249	canonical NF-kappaB signal transduction	0.0322581	327/18982	0.103082	0.454594	0.420124	TLE1/TNIP3/CASP10/LGALS1/NLRC3/TANK	TLE1/TNIP3/CASP10/LGALS1/NLRC3/TANK	6	1.87255	0.0183486
GO:0045445	GO:0045445	myoblast differentiation	0.016129	115/18982	0.10361	0.454594	0.420124	RBPJ/NRAS/LGALS1	RBPJ/NRAS/LGALS1	3	2.66227	0.026087
GO:0006979	GO:0006979	response to oxidative stress	0.0376344	405/18982	0.104132	0.454594	0.420124	CD38/TP53INP1/FUT8/PTK2B/NUDT2/RIPK3/IL18RAP	CD38/TP53INP1/FUT8/PTK2B/NUDT2/RIPK3/IL18RAP	7	1.76389	0.017284
GO:0010761	GO:0010761	fibroblast migration	0.0107527	56/18982	0.104398	0.454594	0.420124	FUT8/ARHGEF7	FUT8/ARHGEF7	2	3.64478	0.0357143
GO:0048260	GO:0048260	positive regulation of receptor-mediated endocytosis	0.0107527	56/18982	0.104398	0.454594	0.420124	CBL/ANXA2	CBL/ANXA2	2	3.64478	0.0357143
GO:0043523	GO:0043523	regulation of neuron apoptotic process	0.0268817	254/18982	0.104992	0.454594	0.420124	ITGA1/RETREG1/VPS54/PTK2B/CASP10	ITGA1/RETREG1/VPS54/PTK2B/CASP10	5	2.00893	0.019685
GO:0002793	GO:0002793	positive regulation of peptide secretion	0.016129	116/18982	0.105634	0.454594	0.420124	CD38/ACSL4/ABAT	CD38/ACSL4/ABAT	3	2.63932	0.0258621
GO:0070555	GO:0070555	response to interleukin-1	0.016129	116/18982	0.105634	0.454594	0.420124	CD38/ZBP1/TANK	CD38/ZBP1/TANK	3	2.63932	0.0258621
GO:0071248	GO:0071248	cellular response to metal ion	0.0215054	183/18982	0.105717	0.454594	0.420124	MT1E/HVCN1/CPNE7/MT1F	MT1E/HVCN1/CPNE7/MT1F	4	2.23068	0.0218579
GO:0016485	GO:0016485	protein processing	0.0268817	255/18982	0.106292	0.454594	0.420124	ADAM19/PERP/DDI2/OGT/ANXA2	ADAM19/PERP/DDI2/OGT/ANXA2	5	2.00105	0.0196078
GO:0062207	GO:0062207	regulation of pattern recognition receptor signaling pathway	0.0215054	184/18982	0.107287	0.454594	0.420124	ZNRF1/OASL/OGT/NLRC3	ZNRF1/OASL/OGT/NLRC3	4	2.21856	0.0217391
GO:0002686	GO:0002686	negative regulation of leukocyte migration	0.0107527	57/18982	0.107526	0.454594	0.420124	ADA/NBL1	ADA/NBL1	2	3.58083	0.0350877
GO:0019933	GO:0019933	cAMP-mediated signaling	0.0107527	57/18982	0.107526	0.454594	0.420124	AHR/RLF	AHR/INSL3	2	3.58083	0.0350877
GO:0035315	GO:0035315	hair cell differentiation	0.0107527	57/18982	0.107526	0.454594	0.420124	RBPJ/SLC4A7	RBPJ/SLC4A7	2	3.58083	0.0350877
GO:0051452	GO:0051452	intracellular pH reduction	0.0107527	57/18982	0.107526	0.454594	0.420124	SLC4A7/VMA21	SLC4A7/ATP6V0E1	2	3.58083	0.0350877
GO:1902106	GO:1902106	negative regulation of leukocyte differentiation	0.016129	117/18982	0.107674	0.454594	0.420124	CTLA4/UBASH3B/LGALS1	CTLA4/UBASH3B/LGALS1	3	2.61676	0.025641
GO:1903008	GO:1903008	organelle disassembly	0.016129	117/18982	0.107674	0.454594	0.420124	RETREG1/FUNDC1/RB1CC1	RETREG1/FUNDC1/RB1CC1	3	2.61676	0.025641
GO:0001659	GO:0001659	temperature homeostasis	0.0215054	185/18982	0.108868	0.454594	0.420124	CCR2/RBPJ/ABAT/OGT	CCR2/RBPJ/ABAT/OGT	4	2.20657	0.0216216
GO:1901292	GO:1901292	nucleoside phosphate catabolic process	0.0215054	185/18982	0.108868	0.454594	0.420124	ADA/ACOT7/MTOR/OGT	ADA/ACOT7/MTOR/OGT	4	2.20657	0.0216216
GO:0019827	GO:0019827	stem cell population maintenance	0.0215054	186/18982	0.110459	0.454594	0.420124	MED14/RBPJ/SMC1A/OGT	MED14/RBPJ/SMC1A/OGT	4	2.1947	0.0215054
GO:0039532	GO:0039532	negative regulation of cytoplasmic pattern recognition receptor signaling pathway	0.0107527	58/18982	0.110678	0.454594	0.420124	OGT/NLRC3	OGT/NLRC3	2	3.5191	0.0344828
GO:0042220	GO:0042220	response to cocaine	0.0107527	58/18982	0.110678	0.454594	0.420124	PTK2B/ABAT	PTK2B/ABAT	2	3.5191	0.0344828
GO:0050805	GO:0050805	negative regulation of synaptic transmission	0.0107527	58/18982	0.110678	0.454594	0.420124	CD38/PTK2B	CD38/PTK2B	2	3.5191	0.0344828
GO:0061756	GO:0061756	leukocyte adhesion to vascular endothelial cell	0.0107527	58/18982	0.110678	0.454594	0.420124	GCNT1/CCR2	GCNT1/CCR2	2	3.5191	0.0344828
GO:0072698	GO:0072698	protein localization to microtubule cytoskeleton	0.0107527	58/18982	0.110678	0.454594	0.420124	FAM83D/CEP350	FAM83D/CEP350	2	3.5191	0.0344828
GO:1902930	GO:1902930	regulation of alcohol biosynthetic process	0.0107527	58/18982	0.110678	0.454594	0.420124	H6PD/ABCG1	H6PD/ABCG1	2	3.5191	0.0344828
GO:0046394	GO:0046394	carboxylic acid biosynthetic process	0.0322581	334/18982	0.111031	0.454594	0.420124	ACOT7/SERINC5/DSE/ABAT/HSD17B10/ATP2B4	ACOT7/SERINC5/DSE/ABAT/HSD17B10/ATP2B4	6	1.8333	0.0179641
GO:0000101	GO:0000101	sulfur amino acid transport	0.00537634	12/18982	0.111481	0.454594	0.420124	SLC7A5	SLC7A5	1	8.50448	0.0833333
GO:0001973	GO:0001973	G protein-coupled adenosine receptor signaling pathway	0.00537634	12/18982	0.111481	0.454594	0.420124	ADA	ADA	1	8.50448	0.0833333
GO:0003157	GO:0003157	endocardium development	0.00537634	12/18982	0.111481	0.454594	0.420124	RBPJ	RBPJ	1	8.50448	0.0833333
GO:0015791	GO:0015791	polyol transmembrane transport	0.00537634	12/18982	0.111481	0.454594	0.420124	SLC5A3	SLC5A3	1	8.50448	0.0833333
GO:0016554	GO:0016554	cytidine to uridine editing	0.00537634	12/18982	0.111481	0.454594	0.420124	APOBEC3H	APOBEC3H	1	8.50448	0.0833333
GO:0032380	GO:0032380	regulation of intracellular sterol transport	0.00537634	12/18982	0.111481	0.454594	0.420124	ANXA2	ANXA2	1	8.50448	0.0833333
GO:0032383	GO:0032383	regulation of intracellular cholesterol transport	0.00537634	12/18982	0.111481	0.454594	0.420124	ANXA2	ANXA2	1	8.50448	0.0833333
GO:0034650	GO:0034650	cortisol metabolic process	0.00537634	12/18982	0.111481	0.454594	0.420124	H6PD	H6PD	1	8.50448	0.0833333
GO:0035588	GO:0035588	G protein-coupled purinergic receptor signaling pathway	0.00537634	12/18982	0.111481	0.454594	0.420124	ADA	ADA	1	8.50448	0.0833333
GO:0042487	GO:0042487	regulation of odontogenesis of dentin-containing tooth	0.00537634	12/18982	0.111481	0.454594	0.420124	RUNX2	RUNX2	1	8.50448	0.0833333
GO:0043320	GO:0043320	natural killer cell degranulation	0.00537634	12/18982	0.111481	0.454594	0.420124	KLRC2	KLRC2	1	8.50448	0.0833333
GO:0043696	GO:0043696	dedifferentiation	0.00537634	12/18982	0.111481	0.454594	0.420124	OLFM2	OLFM2	1	8.50448	0.0833333
GO:0043697	GO:0043697	cell dedifferentiation	0.00537634	12/18982	0.111481	0.454594	0.420124	OLFM2	OLFM2	1	8.50448	0.0833333
GO:0045793	GO:0045793	positive regulation of cell size	0.00537634	12/18982	0.111481	0.454594	0.420124	RB1CC1	RB1CC1	1	8.50448	0.0833333
GO:0046085	GO:0046085	adenosine metabolic process	0.00537634	12/18982	0.111481	0.454594	0.420124	ADA	ADA	1	8.50448	0.0833333
GO:0048505	GO:0048505	regulation of timing of cell differentiation	0.00537634	12/18982	0.111481	0.454594	0.420124	RBPJ	RBPJ	1	8.50448	0.0833333
GO:0048630	GO:0048630	skeletal muscle tissue growth	0.00537634	12/18982	0.111481	0.454594	0.420124	VPS54	VPS54	1	8.50448	0.0833333
GO:0050655	GO:0050655	dermatan sulfate proteoglycan metabolic process	0.00537634	12/18982	0.111481	0.454594	0.420124	DSE	DSE	1	8.50448	0.0833333
GO:0051549	GO:0051549	positive regulation of keratinocyte migration	0.00537634	12/18982	0.111481	0.454594	0.420124	MTOR	MTOR	1	8.50448	0.0833333
GO:0060379	GO:0060379	cardiac muscle cell myoblast differentiation	0.00537634	12/18982	0.111481	0.454594	0.420124	RBPJ	RBPJ	1	8.50448	0.0833333
GO:0061723	GO:0061723	glycophagy	0.00537634	12/18982	0.111481	0.454594	0.420124	RB1CC1	RB1CC1	1	8.50448	0.0833333
GO:0061909	GO:0061909	autophagosome-lysosome fusion	0.00537634	12/18982	0.111481	0.454594	0.420124	ZNRF1	ZNRF1	1	8.50448	0.0833333
GO:0070327	GO:0070327	thyroid hormone transport	0.00537634	12/18982	0.111481	0.454594	0.420124	SLC7A5	SLC7A5	1	8.50448	0.0833333
GO:0070671	GO:0070671	response to interleukin-12	0.00537634	12/18982	0.111481	0.454594	0.420124	IL12RB2	IL12RB2	1	8.50448	0.0833333
GO:0070673	GO:0070673	response to interleukin-18	0.00537634	12/18982	0.111481	0.454594	0.420124	IL18RAP	IL18RAP	1	8.50448	0.0833333
GO:0071233	GO:0071233	cellular response to L-leucine	0.00537634	12/18982	0.111481	0.454594	0.420124	MTOR	MTOR	1	8.50448	0.0833333
GO:0071872	GO:0071872	cellular response to epinephrine stimulus	0.00537634	12/18982	0.111481	0.454594	0.420124	ATP2B4	ATP2B4	1	8.50448	0.0833333
GO:0072710	GO:0072710	response to hydroxyurea	0.00537634	12/18982	0.111481	0.454594	0.420124	DDI2	DDI2	1	8.50448	0.0833333
GO:0086100	GO:0086100	endothelin receptor signaling pathway	0.00537634	12/18982	0.111481	0.454594	0.420124	PTK2B	PTK2B	1	8.50448	0.0833333
GO:0090677	GO:0090677	reversible differentiation	0.00537634	12/18982	0.111481	0.454594	0.420124	OLFM2	OLFM2	1	8.50448	0.0833333
GO:0140105	GO:0140105	interleukin-10-mediated signaling pathway	0.00537634	12/18982	0.111481	0.454594	0.420124	IL10RB	IL10RB	1	8.50448	0.0833333
GO:1900153	GO:1900153	positive regulation of nuclear-transcribed mRNA catabolic process, deadenylation-dependent decay	0.00537634	12/18982	0.111481	0.454594	0.420124	AGO2	AGO2	1	8.50448	0.0833333
GO:1905671	GO:1905671	regulation of lysosome organization	0.00537634	12/18982	0.111481	0.454594	0.420124	MTOR	MTOR	1	8.50448	0.0833333
GO:1990253	GO:1990253	cellular response to leucine starvation	0.00537634	12/18982	0.111481	0.454594	0.420124	MTOR	MTOR	1	8.50448	0.0833333
GO:2000644	GO:2000644	regulation of receptor catabolic process	0.00537634	12/18982	0.111481	0.454594	0.420124	ANXA2	ANXA2	1	8.50448	0.0833333
GO:2000651	GO:2000651	positive regulation of sodium ion transmembrane transporter activity	0.00537634	12/18982	0.111481	0.454594	0.420124	ATP1B1	ATP1B1	1	8.50448	0.0833333
GO:2000659	GO:2000659	regulation of interleukin-1-mediated signaling pathway	0.00537634	12/18982	0.111481	0.454594	0.420124	ZBP1	ZBP1	1	8.50448	0.0833333
GO:0033209	GO:0033209	tumor necrosis factor-mediated signaling pathway	0.016129	119/18982	0.111799	0.454594	0.420124	CD70/PTK2B/TANK	CD70/PTK2B/TANK	3	2.57278	0.0252101
GO:0009144	GO:0009144	purine nucleoside triphosphate metabolic process	0.0268817	260/18982	0.11291	0.454594	0.420124	ADA/NUDT2/MTOR/OGT/ATP1B1	ADA/NUDT2/MTOR/OGT/ATP1B1	5	1.96257	0.0192308
GO:0010656	GO:0010656	negative regulation of muscle cell apoptotic process	0.0107527	59/18982	0.113854	0.454594	0.420124	PTK2B/SLC7A5	PTK2B/SLC7A5	2	3.45945	0.0338983
GO:0140374	GO:0140374	antiviral innate immune response	0.0107527	59/18982	0.113854	0.454594	0.420124	OASL/ZBP1	OASL/ZBP1	2	3.45945	0.0338983
GO:0015695	GO:0015695	organic cation transport	0.016129	120/18982	0.113884	0.454594	0.420124	SERINC5/SLC7A5/SLC7A6	SERINC5/SLC7A5/SLC7A6	3	2.55134	0.025
GO:0016053	GO:0016053	organic acid biosynthetic process	0.0322581	337/18982	0.114532	0.454594	0.420124	ACOT7/SERINC5/DSE/ABAT/HSD17B10/ATP2B4	ACOT7/SERINC5/DSE/ABAT/HSD17B10/ATP2B4	6	1.81698	0.0178042
GO:0035725	GO:0035725	sodium ion transmembrane transport	0.0215054	189/18982	0.115294	0.454594	0.420124	SLC4A7/SLC5A3/ATP1B1/ATP2B4	SLC4A7/SLC5A3/ATP1B1/ATP2B4	4	2.15987	0.021164
GO:0098727	GO:0098727	maintenance of cell number	0.0215054	190/18982	0.116926	0.454594	0.420124	MED14/RBPJ/SMC1A/OGT	MED14/RBPJ/SMC1A/OGT	4	2.1485	0.0210526
GO:0045927	GO:0045927	positive regulation of growth	0.0268817	263/18982	0.116974	0.454594	0.420124	CD38/RBPJ/PTK2B/ACSL4/MTOR	CD38/RBPJ/PTK2B/ACSL4/MTOR	5	1.94019	0.0190114
GO:0050881	GO:0050881	musculoskeletal movement	0.0107527	60/18982	0.117054	0.454594	0.420124	VPS54/MTOR	VPS54/MTOR	2	3.40179	0.0333333
GO:1903018	GO:1903018	regulation of glycoprotein metabolic process	0.0107527	60/18982	0.117054	0.454594	0.420124	AGO2/ITM2C	AGO2/ITM2C	2	3.40179	0.0333333
GO:1903409	GO:1903409	reactive oxygen species biosynthetic process	0.0107527	60/18982	0.117054	0.454594	0.420124	HVCN1/SLC5A3	HVCN1/SLC5A3	2	3.40179	0.0333333
GO:0039531	GO:0039531	regulation of cytoplasmic pattern recognition receptor signaling pathway	0.016129	122/18982	0.118098	0.454594	0.420124	OASL/OGT/NLRC3	OASL/OGT/NLRC3	3	2.50952	0.0245902
GO:0046634	GO:0046634	regulation of alpha-beta T cell activation	0.016129	122/18982	0.118098	0.454594	0.420124	ADA/CCR2/LGALS1	ADA/CCR2/LGALS1	3	2.50952	0.0245902
GO:0045862	GO:0045862	positive regulation of proteolysis	0.0322581	341/18982	0.119286	0.454594	0.420124	PERP/PTK2B/OGT/CTSD/TANK/ANXA2	PERP/PTK2B/OGT/CTSD/TANK/ANXA2	6	1.79567	0.0175953
GO:0006563	GO:0006563	L-serine metabolic process	0.00537634	13/18982	0.120193	0.454594	0.420124	SERINC5	SERINC5	1	7.85029	0.0769231
GO:0009143	GO:0009143	nucleoside triphosphate catabolic process	0.00537634	13/18982	0.120193	0.454594	0.420124	ADA	ADA	1	7.85029	0.0769231
GO:0009415	GO:0009415	response to water	0.00537634	13/18982	0.120193	0.454594	0.420124	ATP2B4	ATP2B4	1	7.85029	0.0769231
GO:0010896	GO:0010896	regulation of triglyceride catabolic process	0.00537634	13/18982	0.120193	0.454594	0.420124	ABHD5	ABHD5	1	7.85029	0.0769231
GO:0010992	GO:0010992	ubiquitin recycling	0.00537634	13/18982	0.120193	0.454594	0.420124	VPS54	VPS54	1	7.85029	0.0769231
GO:0014051	GO:0014051	gamma-aminobutyric acid secretion	0.00537634	13/18982	0.120193	0.454594	0.420124	ABAT	ABAT	1	7.85029	0.0769231
GO:0015801	GO:0015801	aromatic amino acid transport	0.00537634	13/18982	0.120193	0.454594	0.420124	SLC7A5	SLC7A5	1	7.85029	0.0769231
GO:0015824	GO:0015824	proline transport	0.00537634	13/18982	0.120193	0.454594	0.420124	SLC7A5	SLC7A5	1	7.85029	0.0769231
GO:0015838	GO:0015838	amino-acid betaine transport	0.00537634	13/18982	0.120193	0.454594	0.420124	SLC7A6	SLC7A6	1	7.85029	0.0769231
GO:0031125	GO:0031125	rRNA 3'-end processing	0.00537634	13/18982	0.120193	0.454594	0.420124	ERI1	ERI1	1	7.85029	0.0769231
GO:0031453	GO:0031453	positive regulation of heterochromatin formation	0.00537634	13/18982	0.120193	0.454594	0.420124	ATF7IP2	ATF7IP2	1	7.85029	0.0769231
GO:0031650	GO:0031650	regulation of heat generation	0.00537634	13/18982	0.120193	0.454594	0.420124	ABAT	ABAT	1	7.85029	0.0769231
GO:0032377	GO:0032377	regulation of intracellular lipid transport	0.00537634	13/18982	0.120193	0.454594	0.420124	ANXA2	ANXA2	1	7.85029	0.0769231
GO:0032769	GO:0032769	negative regulation of monooxygenase activity	0.00537634	13/18982	0.120193	0.454594	0.420124	ATP2B4	ATP2B4	1	7.85029	0.0769231
GO:0033604	GO:0033604	negative regulation of catecholamine secretion	0.00537634	13/18982	0.120193	0.454594	0.420124	ABAT	ABAT	1	7.85029	0.0769231
GO:0034111	GO:0034111	negative regulation of homotypic cell-cell adhesion	0.00537634	13/18982	0.120193	0.454594	0.420124	UBASH3B	UBASH3B	1	7.85029	0.0769231
GO:0034145	GO:0034145	positive regulation of toll-like receptor 4 signaling pathway	0.00537634	13/18982	0.120193	0.454594	0.420124	ZNRF1	ZNRF1	1	7.85029	0.0769231
GO:0034342	GO:0034342	response to type III interferon	0.00537634	13/18982	0.120193	0.454594	0.420124	IL10RB	IL10RB	1	7.85029	0.0769231
GO:0035745	GO:0035745	T-helper 2 cell cytokine production	0.00537634	13/18982	0.120193	0.454594	0.420124	DENND1B	DENND1B	1	7.85029	0.0769231
GO:0036302	GO:0036302	atrioventricular canal development	0.00537634	13/18982	0.120193	0.454594	0.420124	RBPJ	RBPJ	1	7.85029	0.0769231
GO:0040034	GO:0040034	regulation of development, heterochronic	0.00537634	13/18982	0.120193	0.454594	0.420124	RBPJ	RBPJ	1	7.85029	0.0769231
GO:0042492	GO:0042492	gamma-delta T cell differentiation	0.00537634	13/18982	0.120193	0.454594	0.420124	KLRC1	KLRC1	1	7.85029	0.0769231
GO:0043301	GO:0043301	negative regulation of leukocyte degranulation	0.00537634	13/18982	0.120193	0.454594	0.420124	CCR2	CCR2	1	7.85029	0.0769231
GO:0045006	GO:0045006	DNA deamination	0.00537634	13/18982	0.120193	0.454594	0.420124	APOBEC3H	APOBEC3H	1	7.85029	0.0769231
GO:0060213	GO:0060213	positive regulation of nuclear-transcribed mRNA poly(A) tail shortening	0.00537634	13/18982	0.120193	0.454594	0.420124	AGO2	AGO2	1	7.85029	0.0769231
GO:0070493	GO:0070493	thrombin-activated receptor signaling pathway	0.00537634	13/18982	0.120193	0.454594	0.420124	VPS54	VPS54	1	7.85029	0.0769231
GO:0090646	GO:0090646	mitochondrial tRNA processing	0.00537634	13/18982	0.120193	0.454594	0.420124	HSD17B10	HSD17B10	1	7.85029	0.0769231
GO:0097202	GO:0097202	activation of cysteine-type endopeptidase activity	0.00537634	13/18982	0.120193	0.454594	0.420124	PERP	PERP	1	7.85029	0.0769231
GO:1900115	GO:1900115	extracellular regulation of signal transduction	0.00537634	13/18982	0.120193	0.454594	0.420124	NBL1	NBL1	1	7.85029	0.0769231
GO:1900116	GO:1900116	extracellular negative regulation of signal transduction	0.00537634	13/18982	0.120193	0.454594	0.420124	NBL1	NBL1	1	7.85029	0.0769231
GO:1902902	GO:1902902	negative regulation of autophagosome assembly	0.00537634	13/18982	0.120193	0.454594	0.420124	SEC22B	SEC22B	1	7.85029	0.0769231
GO:1903977	GO:1903977	positive regulation of glial cell migration	0.00537634	13/18982	0.120193	0.454594	0.420124	CCR2	CCR2	1	7.85029	0.0769231
GO:2000310	GO:2000310	regulation of NMDA receptor activity	0.00537634	13/18982	0.120193	0.454594	0.420124	CCR2	CCR2	1	7.85029	0.0769231
GO:2000551	GO:2000551	regulation of T-helper 2 cell cytokine production	0.00537634	13/18982	0.120193	0.454594	0.420124	DENND1B	DENND1B	1	7.85029	0.0769231
GO:0001837	GO:0001837	epithelial to mesenchymal transition	0.0215054	192/18982	0.120221	0.454594	0.420124	FAM83D/RBPJ/LDLRAD4/MTOR	FAM83D/RBPJ/LDLRAD4/MTOR	4	2.12612	0.0208333
GO:0006694	GO:0006694	steroid biosynthetic process	0.0215054	192/18982	0.120221	0.454594	0.420124	FDXR/H6PD/HSD17B10/ABCG1	FDXR/H6PD/HSD17B10/ABCG1	4	2.12612	0.0208333
GO:0030301	GO:0030301	cholesterol transport	0.016129	123/18982	0.120226	0.454594	0.420124	VPS54/ANXA2/ABCG1	VPS54/ANXA2/ABCG1	3	2.48912	0.0243902
GO:0001913	GO:0001913	T cell mediated cytotoxicity	0.0107527	61/18982	0.120277	0.454594	0.420124	KLRC1/RIPK3	KLRC1/RIPK3	2	3.34603	0.0327869
GO:0009161	GO:0009161	ribonucleoside monophosphate metabolic process	0.0107527	61/18982	0.120277	0.454594	0.420124	ADA/NUDT2	ADA/NUDT2	2	3.34603	0.0327869
GO:0014009	GO:0014009	glial cell proliferation	0.0107527	61/18982	0.120277	0.454594	0.420124	PTK2B/SLC7A5	PTK2B/SLC7A5	2	3.34603	0.0327869
GO:1903707	GO:1903707	negative regulation of hemopoiesis	0.016129	124/18982	0.122369	0.454594	0.420124	CTLA4/UBASH3B/LGALS1	CTLA4/UBASH3B/LGALS1	3	2.46904	0.0241935
GO:0006940	GO:0006940	regulation of smooth muscle contraction	0.0107527	62/18982	0.123521	0.454594	0.420124	ADA/ABAT	ADA/ABAT	2	3.29206	0.0322581
GO:0045620	GO:0045620	negative regulation of lymphocyte differentiation	0.0107527	62/18982	0.123521	0.454594	0.420124	CTLA4/LGALS1	CTLA4/LGALS1	2	3.29206	0.0322581
GO:0050879	GO:0050879	multicellular organismal movement	0.0107527	62/18982	0.123521	0.454594	0.420124	VPS54/MTOR	VPS54/MTOR	2	3.29206	0.0322581
GO:1905517	GO:1905517	macrophage migration	0.0107527	62/18982	0.123521	0.454594	0.420124	CCR2/PTK2B	CCR2/PTK2B	2	3.29206	0.0322581
GO:0051897	GO:0051897	positive regulation of phosphatidylinositol 3-kinase/protein kinase B signal transduction	0.0215054	194/18982	0.123556	0.454594	0.420124	PTK2B/CBL/MTOR/OSBPL8	PTK2B/CBL/MTOR/OSBPL8	4	2.1042	0.0206186
GO:0030278	GO:0030278	regulation of ossification	0.016129	125/18982	0.124526	0.454594	0.420124	RBPJ/PTK2B/RUNX2	RBPJ/PTK2B/RUNX2	3	2.44929	0.024
GO:0032886	GO:0032886	regulation of microtubule-based process	0.0268817	269/18982	0.125309	0.454594	0.420124	CKAP2/TBCD/ARHGEF7/PDE4DIP/MEMO1	CKAP2/TBCD/ARHGEF7/PDE4DIP/MEMO1	5	1.89691	0.0185874
GO:0002718	GO:0002718	regulation of cytokine production involved in immune response	0.016129	126/18982	0.126697	0.454594	0.420124	CCR2/DENND1B/SLC7A5	CCR2/DENND1B/SLC7A5	3	2.42985	0.0238095
GO:0031638	GO:0031638	zymogen activation	0.0107527	63/18982	0.126786	0.454594	0.420124	PERP/ANXA2	PERP/ANXA2	2	3.2398	0.031746
GO:0032147	GO:0032147	activation of protein kinase activity	0.0107527	63/18982	0.126786	0.454594	0.420124	PTK2B/RIPK3	PTK2B/RIPK3	2	3.2398	0.031746
GO:0034113	GO:0034113	heterotypic cell-cell adhesion	0.0107527	63/18982	0.126786	0.454594	0.420124	PERP/CD58	PERP/CD58	2	3.2398	0.031746
GO:0045058	GO:0045058	T cell selection	0.0107527	63/18982	0.126786	0.454594	0.420124	MTOR/LGALS1	MTOR/LGALS1	2	3.2398	0.031746
GO:0002040	GO:0002040	sprouting angiogenesis	0.0215054	196/18982	0.12693	0.454594	0.420124	VSTM4/CLIC3/PTK2B/JMJD6	VSTM4/CLIC3/PTK2B/JMJD6	4	2.08273	0.0204082
GO:0046631	GO:0046631	alpha-beta T cell activation	0.0215054	196/18982	0.12693	0.454594	0.420124	ADA/CCR2/MTOR/LGALS1	ADA/CCR2/MTOR/LGALS1	4	2.08273	0.0204082
GO:0046890	GO:0046890	regulation of lipid biosynthetic process	0.0215054	196/18982	0.12693	0.454594	0.420124	H6PD/MTOR/OGT/ABCG1	H6PD/MTOR/OGT/ABCG1	4	2.08273	0.0204082
GO:0062012	GO:0062012	regulation of small molecule metabolic process	0.0322581	348/18982	0.127838	0.454594	0.420124	H6PD/MTOR/OGT/NCOR2/ABCG1/ATP2B4	H6PD/MTOR/OGT/NCOR2/ABCG1/ATP2B4	6	1.75955	0.0172414
GO:0002695	GO:0002695	negative regulation of leukocyte activation	0.0215054	197/18982	0.128631	0.454594	0.420124	CTLA4/PDCD1/HAVCR2/LGALS1	CTLA4/PDCD1/HAVCR2/LGALS1	4	2.07216	0.0203046
GO:0000722	GO:0000722	telomere maintenance via recombination	0.00537634	14/18982	0.12882	0.454594	0.420124	SMC6	SMC6	1	7.28955	0.0714286
GO:0001765	GO:0001765	membrane raft assembly	0.00537634	14/18982	0.12882	0.454594	0.420124	ANXA2	ANXA2	1	7.28955	0.0714286
GO:0001921	GO:0001921	positive regulation of receptor recycling	0.00537634	14/18982	0.12882	0.454594	0.420124	ANXA2	ANXA2	1	7.28955	0.0714286
GO:0002291	GO:0002291	T cell activation via T cell receptor contact with antigen bound to MHC molecule on antigen presenting cell	0.00537634	14/18982	0.12882	0.454594	0.420124	HAVCR2	HAVCR2	1	7.28955	0.0714286
GO:0002467	GO:0002467	germinal center formation	0.00537634	14/18982	0.12882	0.454594	0.420124	ADA	ADA	1	7.28955	0.0714286
GO:0003222	GO:0003222	ventricular trabecula myocardium morphogenesis	0.00537634	14/18982	0.12882	0.454594	0.420124	RBPJ	RBPJ	1	7.28955	0.0714286
GO:0006177	GO:0006177	GMP biosynthetic process	0.00537634	14/18982	0.12882	0.454594	0.420124	ADA	ADA	1	7.28955	0.0714286
GO:0009158	GO:0009158	ribonucleoside monophosphate catabolic process	0.00537634	14/18982	0.12882	0.454594	0.420124	ADA	ADA	1	7.28955	0.0714286
GO:0009159	GO:0009159	deoxyribonucleoside monophosphate catabolic process	0.00537634	14/18982	0.12882	0.454594	0.420124	ADA	ADA	1	7.28955	0.0714286
GO:0010454	GO:0010454	negative regulation of cell fate commitment	0.00537634	14/18982	0.12882	0.454594	0.420124	LGALS1	LGALS1	1	7.28955	0.0714286
GO:0010745	GO:0010745	negative regulation of macrophage derived foam cell differentiation	0.00537634	14/18982	0.12882	0.454594	0.420124	ABCG1	ABCG1	1	7.28955	0.0714286
GO:0010820	GO:0010820	positive regulation of T cell chemotaxis	0.00537634	14/18982	0.12882	0.454594	0.420124	CCR2	CCR2	1	7.28955	0.0714286
GO:0032486	GO:0032486	Rap protein signal transduction	0.00537634	14/18982	0.12882	0.454594	0.420124	CBL	CBL	1	7.28955	0.0714286
GO:0033700	GO:0033700	phospholipid efflux	0.00537634	14/18982	0.12882	0.454594	0.420124	ABCG1	ABCG1	1	7.28955	0.0714286
GO:0034309	GO:0034309	primary alcohol biosynthetic process	0.00537634	14/18982	0.12882	0.454594	0.420124	H6PD	H6PD	1	7.28955	0.0714286
GO:0034333	GO:0034333	adherens junction assembly	0.00537634	14/18982	0.12882	0.454594	0.420124	TBCD	TBCD	1	7.28955	0.0714286
GO:0042454	GO:0042454	ribonucleoside catabolic process	0.00537634	14/18982	0.12882	0.454594	0.420124	ADA	ADA	1	7.28955	0.0714286
GO:0045542	GO:0045542	positive regulation of cholesterol biosynthetic process	0.00537634	14/18982	0.12882	0.454594	0.420124	ABCG1	ABCG1	1	7.28955	0.0714286
GO:0050667	GO:0050667	homocysteine metabolic process	0.00537634	14/18982	0.12882	0.454594	0.420124	BLMH	BLMH	1	7.28955	0.0714286
GO:0051177	GO:0051177	meiotic sister chromatid cohesion	0.00537634	14/18982	0.12882	0.454594	0.420124	SMC1A	SMC1A	1	7.28955	0.0714286
GO:0051547	GO:0051547	regulation of keratinocyte migration	0.00537634	14/18982	0.12882	0.454594	0.420124	MTOR	MTOR	1	7.28955	0.0714286
GO:0070593	GO:0070593	dendrite self-avoidance	0.00537634	14/18982	0.12882	0.454594	0.420124	EMB	EMB	1	7.28955	0.0714286
GO:0071888	GO:0071888	macrophage apoptotic process	0.00537634	14/18982	0.12882	0.454594	0.420124	CCR5	CCR5	1	7.28955	0.0714286
GO:0072672	GO:0072672	neutrophil extravasation	0.00537634	14/18982	0.12882	0.454594	0.420124	JAML	JAML	1	7.28955	0.0714286
GO:0080111	GO:0080111	NA	0.00537634	14/18982	0.12882	0.454594	0.420124	APOBEC3H	APOBEC3H	1	7.28955	0.0714286
GO:0090435	GO:0090435	protein localization to nuclear envelope	0.00537634	14/18982	0.12882	0.454594	0.420124	OSBPL8	OSBPL8	1	7.28955	0.0714286
GO:0106120	GO:0106120	positive regulation of sterol biosynthetic process	0.00537634	14/18982	0.12882	0.454594	0.420124	ABCG1	ABCG1	1	7.28955	0.0714286
GO:1900426	GO:1900426	positive regulation of defense response to bacterium	0.00537634	14/18982	0.12882	0.454594	0.420124	HAVCR2	HAVCR2	1	7.28955	0.0714286
GO:1904321	GO:1904321	response to forskolin	0.00537634	14/18982	0.12882	0.454594	0.420124	AHR	AHR	1	7.28955	0.0714286
GO:1904322	GO:1904322	cellular response to forskolin	0.00537634	14/18982	0.12882	0.454594	0.420124	AHR	AHR	1	7.28955	0.0714286
GO:1905269	GO:1905269	positive regulation of chromatin organization	0.00537634	14/18982	0.12882	0.454594	0.420124	ATF7IP2	ATF7IP2	1	7.28955	0.0714286
GO:2000320	GO:2000320	negative regulation of T-helper 17 cell differentiation	0.00537634	14/18982	0.12882	0.454594	0.420124	LGALS1	LGALS1	1	7.28955	0.0714286
GO:2000328	GO:2000328	regulation of T-helper 17 cell lineage commitment	0.00537634	14/18982	0.12882	0.454594	0.420124	LGALS1	LGALS1	1	7.28955	0.0714286
GO:0002367	GO:0002367	cytokine production involved in immune response	0.016129	127/18982	0.128881	0.454594	0.420124	CCR2/DENND1B/SLC7A5	CCR2/DENND1B/SLC7A5	3	2.41072	0.023622
GO:0006413	GO:0006413	translational initiation	0.016129	127/18982	0.128881	0.454594	0.420124	AGO2/EIF4EBP1/MTOR	AGO2/EIF4EBP1/MTOR	3	2.41072	0.023622
GO:0002763	GO:0002763	positive regulation of myeloid leukocyte differentiation	0.0107527	64/18982	0.130072	0.454594	0.420124	CD101/FAM102A	CD101/EEIG1	2	3.18918	0.03125
GO:0034142	GO:0034142	toll-like receptor 4 signaling pathway	0.0107527	64/18982	0.130072	0.454594	0.420124	ZNRF1/TNIP3	ZNRF1/TNIP3	2	3.18918	0.03125
GO:0048599	GO:0048599	oocyte development	0.0107527	64/18982	0.130072	0.454594	0.420124	PTK2B/RLF	PTK2B/INSL3	2	3.18918	0.03125
GO:0030324	GO:0030324	lung development	0.0215054	198/18982	0.130342	0.454594	0.420124	ADA/RBPJ/ANXA2/JMJD6	ADA/RBPJ/ANXA2/JMJD6	4	2.06169	0.020202
GO:0032479	GO:0032479	regulation of type I interferon production	0.016129	128/18982	0.131079	0.454594	0.420124	HAVCR2/NLRC3/TANK	HAVCR2/NLRC3/TANK	3	2.39189	0.0234375
GO:0032606	GO:0032606	type I interferon production	0.016129	128/18982	0.131079	0.454594	0.420124	HAVCR2/NLRC3/TANK	HAVCR2/NLRC3/TANK	3	2.39189	0.0234375
GO:0051172	GO:0051172	NA	0.0376344	433/18982	0.134088	0.454594	0.420124	OTUB2/APOBEC3H/EIF4EBP1/CBL/ITM2C/TEN1/NCOR2	OTUB2/APOBEC3H/EIF4EBP1/CBL/ITM2C/TEN1/NCOR2	7	1.64983	0.0161663
GO:0006906	GO:0006906	vesicle fusion	0.016129	130/18982	0.135514	0.454594	0.420124	ZNRF1/SEC22B/ANXA2	ZNRF1/SEC22B/ANXA2	3	2.35509	0.0230769
GO:0009154	GO:0009154	purine ribonucleotide catabolic process	0.016129	130/18982	0.135514	0.454594	0.420124	ADA/MTOR/OGT	ADA/MTOR/OGT	3	2.35509	0.0230769
GO:0097553	GO:0097553	calcium ion transmembrane import into cytosol	0.0215054	201/18982	0.135532	0.454594	0.420124	PTK2B/CCR5/UBASH3B/ATP2B4	PTK2B/CCR5/UBASH3B/ATP2B4	4	2.03092	0.0199005
GO:0032623	GO:0032623	interleukin-2 production	0.0107527	66/18982	0.136702	0.454594	0.420124	CCR2/HAVCR2	CCR2/HAVCR2	2	3.09254	0.030303
GO:0032663	GO:0032663	regulation of interleukin-2 production	0.0107527	66/18982	0.136702	0.454594	0.420124	CCR2/HAVCR2	CCR2/HAVCR2	2	3.09254	0.030303
GO:0043470	GO:0043470	regulation of carbohydrate catabolic process	0.0107527	66/18982	0.136702	0.454594	0.420124	MTOR/OGT	MTOR/OGT	2	3.09254	0.030303
GO:0044380	GO:0044380	protein localization to cytoskeleton	0.0107527	66/18982	0.136702	0.454594	0.420124	FAM83D/CEP350	FAM83D/CEP350	2	3.09254	0.030303
GO:0045428	GO:0045428	regulation of nitric oxide biosynthetic process	0.0107527	66/18982	0.136702	0.454594	0.420124	PTK2B/ATP2B4	PTK2B/ATP2B4	2	3.09254	0.030303
GO:0045744	GO:0045744	negative regulation of G protein-coupled receptor signaling pathway	0.0107527	66/18982	0.136702	0.454594	0.420124	ADA/ATP2B4	ADA/ATP2B4	2	3.09254	0.030303
GO:0090303	GO:0090303	positive regulation of wound healing	0.0107527	66/18982	0.136702	0.454594	0.420124	MTOR/RLF	MTOR/INSL3	2	3.09254	0.030303
GO:1901607	GO:1901607	alpha-amino acid biosynthetic process	0.0107527	66/18982	0.136702	0.454594	0.420124	SERINC5/ATP2B4	SERINC5/ATP2B4	2	3.09254	0.030303
GO:0009141	GO:0009141	nucleoside triphosphate metabolic process	0.0268817	277/18982	0.136837	0.454594	0.420124	ADA/NUDT2/MTOR/OGT/ATP1B1	ADA/NUDT2/MTOR/OGT/ATP1B1	5	1.84213	0.0180505
GO:0002520	GO:0002520	immune system development	0.0215054	202/18982	0.13728	0.454594	0.420124	ADA/PDCD1/RIPK3/HAVCR2	ADA/PDCD1/RIPK3/HAVCR2	4	2.02087	0.019802
GO:0030323	GO:0030323	respiratory tube development	0.0215054	202/18982	0.13728	0.454594	0.420124	ADA/RBPJ/ANXA2/JMJD6	ADA/RBPJ/ANXA2/JMJD6	4	2.02087	0.019802
GO:0002829	GO:0002829	negative regulation of type 2 immune response	0.00537634	15/18982	0.137363	0.454594	0.420124	CCR2	CCR2	1	6.80358	0.0666667
GO:0003198	GO:0003198	epithelial to mesenchymal transition involved in endocardial cushion formation	0.00537634	15/18982	0.137363	0.454594	0.420124	RBPJ	RBPJ	1	6.80358	0.0666667
GO:0006521	GO:0006521	regulation of cellular amino acid metabolic process	0.00537634	15/18982	0.137363	0.454594	0.420124	ATP2B4	ATP2B4	1	6.80358	0.0666667
GO:0010763	GO:0010763	positive regulation of fibroblast migration	0.00537634	15/18982	0.137363	0.454594	0.420124	ARHGEF7	ARHGEF7	1	6.80358	0.0666667
GO:0010819	GO:0010819	regulation of T cell chemotaxis	0.00537634	15/18982	0.137363	0.454594	0.420124	CCR2	CCR2	1	6.80358	0.0666667
GO:0014004	GO:0014004	microglia differentiation	0.00537634	15/18982	0.137363	0.454594	0.420124	VPS54	VPS54	1	6.80358	0.0666667
GO:0017014	GO:0017014	protein nitrosylation	0.00537634	15/18982	0.137363	0.454594	0.420124	ATP2B4	ATP2B4	1	6.80358	0.0666667
GO:0018119	GO:0018119	peptidyl-cysteine S-nitrosylation	0.00537634	15/18982	0.137363	0.454594	0.420124	ATP2B4	ATP2B4	1	6.80358	0.0666667
GO:0030007	GO:0030007	intracellular potassium ion homeostasis	0.00537634	15/18982	0.137363	0.454594	0.420124	ATP1B1	ATP1B1	1	6.80358	0.0666667
GO:0032306	GO:0032306	regulation of prostaglandin secretion	0.00537634	15/18982	0.137363	0.454594	0.420124	ACSL4	ACSL4	1	6.80358	0.0666667
GO:0032688	GO:0032688	negative regulation of interferon-beta production	0.00537634	15/18982	0.137363	0.454594	0.420124	NLRC3	NLRC3	1	6.80358	0.0666667
GO:0033599	GO:0033599	regulation of mammary gland epithelial cell proliferation	0.00537634	15/18982	0.137363	0.454594	0.420124	KDM5B	KDM5B	1	6.80358	0.0666667
GO:0036446	GO:0036446	myofibroblast differentiation	0.00537634	15/18982	0.137363	0.454594	0.420124	TP53INP1	TP53INP1	1	6.80358	0.0666667
GO:0038065	GO:0038065	collagen-activated signaling pathway	0.00537634	15/18982	0.137363	0.454594	0.420124	UBASH3B	UBASH3B	1	6.80358	0.0666667
GO:0043101	GO:0043101	purine-containing compound salvage	0.00537634	15/18982	0.137363	0.454594	0.420124	ADA	ADA	1	6.80358	0.0666667
GO:0043201	GO:0043201	response to L-leucine	0.00537634	15/18982	0.137363	0.454594	0.420124	MTOR	MTOR	1	6.80358	0.0666667
GO:0044027	GO:0044027	negative regulation of gene expression via chromosomal CpG island methylation	0.00537634	15/18982	0.137363	0.454594	0.420124	UHRF2	UHRF2	1	6.80358	0.0666667
GO:0046598	GO:0046598	positive regulation of viral entry into host cell	0.00537634	15/18982	0.137363	0.454594	0.420124	LGALS1	LGALS1	1	6.80358	0.0666667
GO:0048820	GO:0048820	hair follicle maturation	0.00537634	15/18982	0.137363	0.454594	0.420124	RBPJ	RBPJ	1	6.80358	0.0666667
GO:0051791	GO:0051791	medium-chain fatty acid metabolic process	0.00537634	15/18982	0.137363	0.454594	0.420124	ACOT7	ACOT7	1	6.80358	0.0666667
GO:0051956	GO:0051956	negative regulation of amino acid transport	0.00537634	15/18982	0.137363	0.454594	0.420124	ABAT	ABAT	1	6.80358	0.0666667
GO:0060211	GO:0060211	regulation of nuclear-transcribed mRNA poly(A) tail shortening	0.00537634	15/18982	0.137363	0.454594	0.420124	AGO2	AGO2	1	6.80358	0.0666667
GO:0060766	GO:0060766	negative regulation of androgen receptor signaling pathway	0.00537634	15/18982	0.137363	0.454594	0.420124	NCOR2	NCOR2	1	6.80358	0.0666667
GO:0070243	GO:0070243	regulation of thymocyte apoptotic process	0.00537634	15/18982	0.137363	0.454594	0.420124	ADA	ADA	1	6.80358	0.0666667
GO:0070988	GO:0070988	demethylation	0.00537634	15/18982	0.137363	0.454594	0.420124	JMJD6	JMJD6	1	6.80358	0.0666667
GO:0071361	GO:0071361	cellular response to ethanol	0.00537634	15/18982	0.137363	0.454594	0.420124	TP53INP1	TP53INP1	1	6.80358	0.0666667
GO:0071871	GO:0071871	response to epinephrine	0.00537634	15/18982	0.137363	0.454594	0.420124	ATP2B4	ATP2B4	1	6.80358	0.0666667
GO:0072148	GO:0072148	epithelial cell fate commitment	0.00537634	15/18982	0.137363	0.454594	0.420124	RBPJ	RBPJ	1	6.80358	0.0666667
GO:0075294	GO:0075294	positive regulation by symbiont of entry into host	0.00537634	15/18982	0.137363	0.454594	0.420124	LGALS1	LGALS1	1	6.80358	0.0666667
GO:0090030	GO:0090030	regulation of steroid hormone biosynthetic process	0.00537634	15/18982	0.137363	0.454594	0.420124	H6PD	H6PD	1	6.80358	0.0666667
GO:0106072	GO:0106072	negative regulation of adenylate cyclase-activating G protein-coupled receptor signaling pathway	0.00537634	15/18982	0.137363	0.454594	0.420124	ATP2B4	ATP2B4	1	6.80358	0.0666667
GO:1900226	GO:1900226	negative regulation of NLRP3 inflammasome complex assembly	0.00537634	15/18982	0.137363	0.454594	0.420124	NLRC3	NLRC3	1	6.80358	0.0666667
GO:1901836	GO:1901836	regulation of transcription of nucleolar large rRNA by RNA polymerase I	0.00537634	15/18982	0.137363	0.454594	0.420124	MTOR	MTOR	1	6.80358	0.0666667
GO:1901857	GO:1901857	positive regulation of cellular respiration	0.00537634	15/18982	0.137363	0.454594	0.420124	IL10RB	IL10RB	1	6.80358	0.0666667
GO:1903358	GO:1903358	regulation of Golgi organization	0.00537634	15/18982	0.137363	0.454594	0.420124	PDE4DIP	PDE4DIP	1	6.80358	0.0666667
GO:1903826	GO:1903826	L-arginine transmembrane transport	0.00537634	15/18982	0.137363	0.454594	0.420124	SLC7A6	SLC7A6	1	6.80358	0.0666667
GO:2000317	GO:2000317	negative regulation of T-helper 17 type immune response	0.00537634	15/18982	0.137363	0.454594	0.420124	LGALS1	LGALS1	1	6.80358	0.0666667
GO:2000671	GO:2000671	regulation of motor neuron apoptotic process	0.00537634	15/18982	0.137363	0.454594	0.420124	VPS54	VPS54	1	6.80358	0.0666667
GO:0008286	GO:0008286	insulin receptor signaling pathway	0.016129	131/18982	0.137751	0.454843	0.420353	OGT/CTSD/OSBPL8	OGT/CTSD/OSBPL8	3	2.33711	0.0229008
GO:0051209	GO:0051209	release of sequestered calcium ion into cytosol	0.016129	131/18982	0.137751	0.454843	0.420353	PTK2B/CCR5/UBASH3B	PTK2B/CCR5/UBASH3B	3	2.33711	0.0229008
GO:0015918	GO:0015918	sterol transport	0.016129	132/18982	0.14	0.458772	0.423985	VPS54/ANXA2/ABCG1	VPS54/ANXA2/ABCG1	3	2.3194	0.0227273
GO:0042157	GO:0042157	lipoprotein metabolic process	0.016129	132/18982	0.14	0.458772	0.423985	SKI/CTSD/RB1CC1	HHAT/CTSD/RB1CC1	3	2.3194	0.0227273
GO:0051283	GO:0051283	negative regulation of sequestering of calcium ion	0.016129	132/18982	0.14	0.458772	0.423985	PTK2B/CCR5/UBASH3B	PTK2B/CCR5/UBASH3B	3	2.3194	0.0227273
GO:0072329	GO:0072329	monocarboxylic acid catabolic process	0.016129	132/18982	0.14	0.458772	0.423985	ACOT7/HSD17B10/LPIN2	ACOT7/HSD17B10/LPIN2	3	2.3194	0.0227273
GO:0090174	GO:0090174	organelle membrane fusion	0.016129	132/18982	0.14	0.458772	0.423985	ZNRF1/SEC22B/ANXA2	ZNRF1/SEC22B/ANXA2	3	2.3194	0.0227273
GO:0032715	GO:0032715	negative regulation of interleukin-6 production	0.0107527	67/18982	0.140044	0.458772	0.423985	HAVCR2/NLRC3	HAVCR2/NLRC3	2	3.04638	0.0298507
GO:0070301	GO:0070301	cellular response to hydrogen peroxide	0.0107527	67/18982	0.140044	0.458772	0.423985	RIPK3/IL18RAP	RIPK3/IL18RAP	2	3.04638	0.0298507
GO:0002824	GO:0002824	positive regulation of adaptive immune response based on somatic recombination of immune receptors built from immunoglobulin superfamily domains	0.016129	133/18982	0.142262	0.461585	0.426585	ADA/CCR2/DENND1B	ADA/CCR2/DENND1B	3	2.30196	0.0225564
GO:0046632	GO:0046632	alpha-beta T cell differentiation	0.016129	133/18982	0.142262	0.461585	0.426585	ADA/MTOR/LGALS1	ADA/MTOR/LGALS1	3	2.30196	0.0225564
GO:0009994	GO:0009994	oocyte differentiation	0.0107527	68/18982	0.143405	0.461585	0.426585	PTK2B/RLF	PTK2B/INSL3	2	3.00158	0.0294118
GO:0042058	GO:0042058	regulation of epidermal growth factor receptor signaling pathway	0.0107527	68/18982	0.143405	0.461585	0.426585	ITGA1/CBL	ITGA1/CBL	2	3.00158	0.0294118
GO:0080164	GO:0080164	regulation of nitric oxide metabolic process	0.0107527	68/18982	0.143405	0.461585	0.426585	PTK2B/ATP2B4	PTK2B/ATP2B4	2	3.00158	0.0294118
GO:0051896	GO:0051896	regulation of phosphatidylinositol 3-kinase/protein kinase B signal transduction	0.0268817	282/18982	0.144273	0.461585	0.426585	PTK2B/CBL/MTOR/NLRC3/OSBPL8	PTK2B/CBL/MTOR/NLRC3/OSBPL8	5	1.80946	0.0177305
GO:0031589	GO:0031589	cell-substrate adhesion	0.0322581	361/18982	0.144485	0.461585	0.426585	ITGA1/TBCD/ITGAE/PTK2B/ARHGEF7/ANXA2	ITGA1/TBCD/ITGAE/PTK2B/ARHGEF7/ANXA2	6	1.69618	0.0166205
GO:0038061	GO:0038061	non-canonical NF-kappaB signal transduction	0.016129	134/18982	0.144536	0.461585	0.426585	RIPK3/HAVCR2/NLRC3	RIPK3/HAVCR2/NLRC3	3	2.28479	0.0223881
GO:0051282	GO:0051282	regulation of sequestering of calcium ion	0.016129	134/18982	0.144536	0.461585	0.426585	PTK2B/CCR5/UBASH3B	PTK2B/CCR5/UBASH3B	3	2.28479	0.0223881
GO:0015980	GO:0015980	energy derivation by oxidation of organic compounds	0.0322581	362/18982	0.145805	0.461585	0.426585	VPS54/GYG1/MTOR/PHKA2/RB1CC1/IL10RB	VPS54/GYG1/MTOR/PHKA2/RB1CC1/IL10RB	6	1.6915	0.0165746
GO:0001771	GO:0001771	immunological synapse formation	0.00537634	16/18982	0.145822	0.461585	0.426585	HAVCR2	HAVCR2	1	6.37836	0.0625
GO:0002756	GO:0002756	MyD88-independent toll-like receptor signaling pathway	0.00537634	16/18982	0.145822	0.461585	0.426585	TNIP3	TNIP3	1	6.37836	0.0625
GO:0003214	GO:0003214	cardiac left ventricle morphogenesis	0.00537634	16/18982	0.145822	0.461585	0.426585	RBPJ	RBPJ	1	6.37836	0.0625
GO:0006004	GO:0006004	fucose metabolic process	0.00537634	16/18982	0.145822	0.461585	0.426585	FUT8	FUT8	1	6.37836	0.0625
GO:0006361	GO:0006361	transcription initiation at RNA polymerase I promoter	0.00537634	16/18982	0.145822	0.461585	0.426585	POLR1E	POLR1E	1	6.37836	0.0625
GO:0006704	GO:0006704	glucocorticoid biosynthetic process	0.00537634	16/18982	0.145822	0.461585	0.426585	H6PD	H6PD	1	6.37836	0.0625
GO:0007158	GO:0007158	neuron cell-cell adhesion	0.00537634	16/18982	0.145822	0.461585	0.426585	NINJ2	NINJ2	1	6.37836	0.0625
GO:0009151	GO:0009151	purine deoxyribonucleotide metabolic process	0.00537634	16/18982	0.145822	0.461585	0.426585	ADA	ADA	1	6.37836	0.0625
GO:0010958	GO:0010958	regulation of amino acid import across plasma membrane	0.00537634	16/18982	0.145822	0.461585	0.426585	SLC7A5	SLC7A5	1	6.37836	0.0625
GO:0030242	GO:0030242	autophagy of peroxisome	0.00537634	16/18982	0.145822	0.461585	0.426585	RB1CC1	RB1CC1	1	6.37836	0.0625
GO:0034374	GO:0034374	low-density lipoprotein particle remodeling	0.00537634	16/18982	0.145822	0.461585	0.426585	ABCG1	ABCG1	1	6.37836	0.0625
GO:0043605	GO:0043605	amide catabolic process	0.00537634	16/18982	0.145822	0.461585	0.426585	ADA	ADA	1	6.37836	0.0625
GO:0044849	GO:0044849	estrous cycle	0.00537634	16/18982	0.145822	0.461585	0.426585	NCOR2	NCOR2	1	6.37836	0.0625
GO:0045869	GO:0045869	negative regulation of single stranded viral RNA replication via double stranded DNA intermediate	0.00537634	16/18982	0.145822	0.461585	0.426585	APOBEC3H	APOBEC3H	1	6.37836	0.0625
GO:0048148	GO:0048148	behavioral response to cocaine	0.00537634	16/18982	0.145822	0.461585	0.426585	ABAT	ABAT	1	6.37836	0.0625
GO:0060046	GO:0060046	regulation of acrosome reaction	0.00537634	16/18982	0.145822	0.461585	0.426585	HVCN1	HVCN1	1	6.37836	0.0625
GO:0099116	GO:0099116	tRNA 5'-end processing	0.00537634	16/18982	0.145822	0.461585	0.426585	HSD17B10	HSD17B10	1	6.37836	0.0625
GO:1900034	GO:1900034	regulation of cellular response to heat	0.00537634	16/18982	0.145822	0.461585	0.426585	MTOR	MTOR	1	6.37836	0.0625
GO:1900120	GO:1900120	regulation of receptor binding	0.00537634	16/18982	0.145822	0.461585	0.426585	ANXA2	ANXA2	1	6.37836	0.0625
GO:1901142	GO:1901142	insulin metabolic process	0.00537634	16/18982	0.145822	0.461585	0.426585	CTSD	CTSD	1	6.37836	0.0625
GO:1903789	GO:1903789	regulation of amino acid transmembrane transport	0.00537634	16/18982	0.145822	0.461585	0.426585	SLC7A5	SLC7A5	1	6.37836	0.0625
GO:0010632	GO:0010632	regulation of epithelial cell migration	0.0107527	69/18982	0.146782	0.461735	0.426723	MTOR/RLF	MTOR/INSL3	2	2.95808	0.0289855
GO:0016925	GO:0016925	protein sumoylation	0.0107527	69/18982	0.146782	0.461735	0.426723	SMC6/UHRF2	SMC6/UHRF2	2	2.95808	0.0289855
GO:0030193	GO:0030193	regulation of blood coagulation	0.0107527	69/18982	0.146782	0.461735	0.426723	UBASH3B/ANXA2	UBASH3B/ANXA2	2	2.95808	0.0289855
GO:0060113	GO:0060113	inner ear receptor cell differentiation	0.0107527	69/18982	0.146782	0.461735	0.426723	RBPJ/SLC4A7	RBPJ/SLC4A7	2	2.95808	0.0289855
GO:0061180	GO:0061180	mammary gland epithelium development	0.0107527	69/18982	0.146782	0.461735	0.426723	PERP/KDM5B	PERP/KDM5B	2	2.95808	0.0289855
GO:0030833	GO:0030833	regulation of actin filament polymerization	0.016129	135/18982	0.146822	0.461735	0.426723	PTK2B/MTOR/ARHGAP18	PTK2B/MTOR/ARHGAP18	3	2.26786	0.0222222
GO:0006887	GO:0006887	exocytosis	0.0322581	363/18982	0.147131	0.462207	0.427159	KLRC2/CCR2/SYNJ1/CBL/SYTL2/ANXA2	KLRC2/CCR2/SYNJ1/CBL/SYTL2/ANXA2	6	1.68684	0.0165289
GO:0002286	GO:0002286	T cell activation involved in immune response	0.016129	136/18982	0.14912	0.46644	0.431072	MTOR/HAVCR2/LGALS1	MTOR/HAVCR2/LGALS1	3	2.25119	0.0220588
GO:0009261	GO:0009261	ribonucleotide catabolic process	0.016129	136/18982	0.14912	0.46644	0.431072	ADA/MTOR/OGT	ADA/MTOR/OGT	3	2.25119	0.0220588
GO:0030879	GO:0030879	mammary gland development	0.016129	136/18982	0.14912	0.46644	0.431072	PERP/NCOR2/KDM5B	PERP/NCOR2/KDM5B	3	2.25119	0.0220588
GO:0051208	GO:0051208	sequestering of calcium ion	0.016129	136/18982	0.14912	0.46644	0.431072	PTK2B/CCR5/UBASH3B	PTK2B/CCR5/UBASH3B	3	2.25119	0.0220588
GO:0032922	GO:0032922	circadian regulation of gene expression	0.0107527	70/18982	0.150176	0.467743	0.432275	AHR/OGT	AHR/OGT	2	2.91582	0.0285714
GO:0042987	GO:0042987	amyloid precursor protein catabolic process	0.0107527	70/18982	0.150176	0.467743	0.432275	ADAM19/ABCG1	ADAM19/ABCG1	2	2.91582	0.0285714
GO:0043525	GO:0043525	positive regulation of neuron apoptotic process	0.0107527	70/18982	0.150176	0.467743	0.432275	ITGA1/CASP10	ITGA1/CASP10	2	2.91582	0.0285714
GO:0051592	GO:0051592	response to calcium ion	0.016129	137/18982	0.151429	0.467743	0.432275	VPS54/PTK2B/CPNE7	VPS54/PTK2B/CPNE7	3	2.23475	0.0218978
GO:0043434	GO:0043434	response to peptide hormone	0.0376344	448/18982	0.15172	0.467743	0.432275	GCNT1/MTOR/LPIN2/MYO5A/OGT/CTSD/OSBPL8	GCNT1/MTOR/LPIN2/MYO5A/OGT/CTSD/OSBPL8	7	1.59459	0.015625
GO:0009895	GO:0009895	negative regulation of catabolic process	0.0322581	367/18982	0.152489	0.467743	0.432275	SEC22B/MTOR/SLC7A5/OGT/ANXA2/ATP2B4	SEC22B/MTOR/SLC7A5/OGT/ANXA2/ATP2B4	6	1.66845	0.0163488
GO:0062208	GO:0062208	positive regulation of pattern recognition receptor signaling pathway	0.0107527	71/18982	0.153585	0.467743	0.432275	ZNRF1/OASL	ZNRF1/OASL	2	2.87475	0.028169
GO:1900046	GO:1900046	regulation of hemostasis	0.0107527	71/18982	0.153585	0.467743	0.432275	UBASH3B/ANXA2	UBASH3B/ANXA2	2	2.87475	0.028169
GO:0006066	GO:0006066	alcohol metabolic process	0.0322581	368/18982	0.153842	0.467743	0.432275	FDXR/H6PD/SYNJ1/SLC5A3/HDLBP/ABCG1	FDXR/H6PD/SYNJ1/SLC5A3/HDLBP/ABCG1	6	1.66392	0.0163043
GO:0002076	GO:0002076	osteoblast development	0.00537634	17/18982	0.154199	0.467743	0.432275	RUNX2	RUNX2	1	6.00316	0.0588235
GO:0002091	GO:0002091	negative regulation of receptor internalization	0.00537634	17/18982	0.154199	0.467743	0.432275	ANXA2	ANXA2	1	6.00316	0.0588235
GO:0009070	GO:0009070	serine family amino acid biosynthetic process	0.00537634	17/18982	0.154199	0.467743	0.432275	SERINC5	SERINC5	1	6.00316	0.0588235
GO:0010831	GO:0010831	positive regulation of myotube differentiation	0.00537634	17/18982	0.154199	0.467743	0.432275	MTOR	MTOR	1	6.00316	0.0588235
GO:0015697	GO:0015697	quaternary ammonium group transport	0.00537634	17/18982	0.154199	0.467743	0.432275	SLC7A6	SLC7A6	1	6.00316	0.0588235
GO:0031054	GO:0031054	pre-miRNA processing	0.00537634	17/18982	0.154199	0.467743	0.432275	AGO2	AGO2	1	6.00316	0.0588235
GO:0034375	GO:0034375	high-density lipoprotein particle remodeling	0.00537634	17/18982	0.154199	0.467743	0.432275	ABCG1	ABCG1	1	6.00316	0.0588235
GO:0034392	GO:0034392	negative regulation of smooth muscle cell apoptotic process	0.00537634	17/18982	0.154199	0.467743	0.432275	SLC7A5	SLC7A5	1	6.00316	0.0588235
GO:0036065	GO:0036065	fucosylation	0.00537634	17/18982	0.154199	0.467743	0.432275	FUT8	FUT8	1	6.00316	0.0588235
GO:0036166	GO:0036166	phenotypic switching	0.00537634	17/18982	0.154199	0.467743	0.432275	OLFM2	OLFM2	1	6.00316	0.0588235
GO:0038083	GO:0038083	peptidyl-tyrosine autophosphorylation	0.00537634	17/18982	0.154199	0.467743	0.432275	PTK2B	PTK2B	1	6.00316	0.0588235
GO:0050746	GO:0050746	regulation of lipoprotein metabolic process	0.00537634	17/18982	0.154199	0.467743	0.432275	RB1CC1	RB1CC1	1	6.00316	0.0588235
GO:0050872	GO:0050872	white fat cell differentiation	0.00537634	17/18982	0.154199	0.467743	0.432275	RETREG1	RETREG1	1	6.00316	0.0588235
GO:0051382	GO:0051382	kinetochore assembly	0.00537634	17/18982	0.154199	0.467743	0.432275	CENPF	CENPF	1	6.00316	0.0588235
GO:0055091	GO:0055091	phospholipid homeostasis	0.00537634	17/18982	0.154199	0.467743	0.432275	ABCG1	ABCG1	1	6.00316	0.0588235
GO:0060080	GO:0060080	inhibitory postsynaptic potential	0.00537634	17/18982	0.154199	0.467743	0.432275	ABAT	ABAT	1	6.00316	0.0588235
GO:0070254	GO:0070254	mucus secretion	0.00537634	17/18982	0.154199	0.467743	0.432275	ADA	ADA	1	6.00316	0.0588235
GO:0090308	GO:0090308	regulation of DNA methylation-dependent heterochromatin formation	0.00537634	17/18982	0.154199	0.467743	0.432275	ATF7IP2	ATF7IP2	1	6.00316	0.0588235
GO:0099151	GO:0099151	regulation of postsynaptic density assembly	0.00537634	17/18982	0.154199	0.467743	0.432275	PTK2B	PTK2B	1	6.00316	0.0588235
GO:0140588	GO:0140588	chromatin looping	0.00537634	17/18982	0.154199	0.467743	0.432275	SMC6	SMC6	1	6.00316	0.0588235
GO:0050851	GO:0050851	antigen receptor-mediated signaling pathway	0.0215054	212/18982	0.155255	0.47032	0.434657	CD38/ADA/CTLA4/DENND1B	CD38/ADA/CTLA4/DENND1B	4	1.92554	0.0188679
GO:0009410	GO:0009410	response to xenobiotic stimulus	0.0376344	451/18982	0.155372	0.47032	0.434657	CD38/CENPF/ADA/AHR/PTK2B/BLMH/ABAT	CD38/CENPF/ADA/AHR/PTK2B/BLMH/ABAT	7	1.58398	0.0155211
GO:0006195	GO:0006195	purine nucleotide catabolic process	0.016129	139/18982	0.156083	0.47198	0.436192	ADA/MTOR/OGT	ADA/MTOR/OGT	3	2.2026	0.0215827
GO:0030199	GO:0030199	collagen fibril organization	0.0107527	72/18982	0.15701	0.472873	0.437017	COLGALT2/ANXA2	COLGALT2/ANXA2	2	2.83483	0.0277778
GO:0140895	GO:0140895	cell surface toll-like receptor signaling pathway	0.0107527	72/18982	0.15701	0.472873	0.437017	ZNRF1/TNIP3	ZNRF1/TNIP3	2	2.83483	0.0277778
GO:0002821	GO:0002821	positive regulation of adaptive immune response	0.016129	140/18982	0.158426	0.472873	0.437017	ADA/CCR2/DENND1B	ADA/CCR2/DENND1B	3	2.18687	0.0214286
GO:0007266	GO:0007266	Rho protein signal transduction	0.016129	140/18982	0.158426	0.472873	0.437017	ARHGEF7/DOCK10/MYO9B	ARHGEF7/DOCK10/MYO9B	3	2.18687	0.0214286
GO:0046328	GO:0046328	regulation of JNK cascade	0.016129	141/18982	0.16078	0.472873	0.437017	PTK2B/GADD45A/RB1CC1	PTK2B/GADD45A/RB1CC1	3	2.17136	0.0212766
GO:0002827	GO:0002827	positive regulation of T-helper 1 type immune response	0.00537634	18/18982	0.162494	0.472873	0.437017	CCR2	CCR2	1	5.66965	0.0555556
GO:0002830	GO:0002830	positive regulation of type 2 immune response	0.00537634	18/18982	0.162494	0.472873	0.437017	DENND1B	DENND1B	1	5.66965	0.0555556
GO:0003128	GO:0003128	heart field specification	0.00537634	18/18982	0.162494	0.472873	0.437017	RBPJ	RBPJ	1	5.66965	0.0555556
GO:0003159	GO:0003159	morphogenesis of an endothelium	0.00537634	18/18982	0.162494	0.472873	0.437017	RBPJ	RBPJ	1	5.66965	0.0555556
GO:0007194	GO:0007194	negative regulation of adenylate cyclase activity	0.00537634	18/18982	0.162494	0.472873	0.437017	CCR2	CCR2	1	5.66965	0.0555556
GO:0009125	GO:0009125	nucleoside monophosphate catabolic process	0.00537634	18/18982	0.162494	0.472873	0.437017	ADA	ADA	1	5.66965	0.0555556
GO:0010002	GO:0010002	cardioblast differentiation	0.00537634	18/18982	0.162494	0.472873	0.437017	RBPJ	RBPJ	1	5.66965	0.0555556
GO:0010544	GO:0010544	negative regulation of platelet activation	0.00537634	18/18982	0.162494	0.472873	0.437017	UBASH3B	UBASH3B	1	5.66965	0.0555556
GO:0010612	GO:0010612	regulation of cardiac muscle adaptation	0.00537634	18/18982	0.162494	0.472873	0.437017	ATP2B4	ATP2B4	1	5.66965	0.0555556
GO:0010755	GO:0010755	regulation of plasminogen activation	0.00537634	18/18982	0.162494	0.472873	0.437017	ANXA2	ANXA2	1	5.66965	0.0555556
GO:0015936	GO:0015936	coenzyme A metabolic process	0.00537634	18/18982	0.162494	0.472873	0.437017	ACOT7	ACOT7	1	5.66965	0.0555556
GO:0016553	GO:0016553	base conversion or substitution editing	0.00537634	18/18982	0.162494	0.472873	0.437017	APOBEC3H	APOBEC3H	1	5.66965	0.0555556
GO:0030889	GO:0030889	negative regulation of B cell proliferation	0.00537634	18/18982	0.162494	0.472873	0.437017	CTLA4	CTLA4	1	5.66965	0.0555556
GO:0031649	GO:0031649	heat generation	0.00537634	18/18982	0.162494	0.472873	0.437017	ABAT	ABAT	1	5.66965	0.0555556
GO:0032328	GO:0032328	alanine transport	0.00537634	18/18982	0.162494	0.472873	0.437017	SLC7A5	SLC7A5	1	5.66965	0.0555556
GO:0033631	GO:0033631	cell-cell adhesion mediated by integrin	0.00537634	18/18982	0.162494	0.472873	0.437017	ADA	ADA	1	5.66965	0.0555556
GO:0034727	GO:0034727	piecemeal microautophagy of the nucleus	0.00537634	18/18982	0.162494	0.472873	0.437017	RB1CC1	RB1CC1	1	5.66965	0.0555556
GO:0042053	GO:0042053	regulation of dopamine metabolic process	0.00537634	18/18982	0.162494	0.472873	0.437017	ABAT	ABAT	1	5.66965	0.0555556
GO:0042069	GO:0042069	regulation of catecholamine metabolic process	0.00537634	18/18982	0.162494	0.472873	0.437017	ABAT	ABAT	1	5.66965	0.0555556
GO:0042159	GO:0042159	lipoprotein catabolic process	0.00537634	18/18982	0.162494	0.472873	0.437017	CTSD	CTSD	1	5.66965	0.0555556
GO:0043173	GO:0043173	nucleotide salvage	0.00537634	18/18982	0.162494	0.472873	0.437017	ADA	ADA	1	5.66965	0.0555556
GO:0045019	GO:0045019	negative regulation of nitric oxide biosynthetic process	0.00537634	18/18982	0.162494	0.472873	0.437017	ATP2B4	ATP2B4	1	5.66965	0.0555556
GO:0045475	GO:0045475	locomotor rhythm	0.00537634	18/18982	0.162494	0.472873	0.437017	MTOR	MTOR	1	5.66965	0.0555556
GO:0055119	GO:0055119	relaxation of cardiac muscle	0.00537634	18/18982	0.162494	0.472873	0.437017	ATP1B1	ATP1B1	1	5.66965	0.0555556
GO:0061154	GO:0061154	endothelial tube morphogenesis	0.00537634	18/18982	0.162494	0.472873	0.437017	RBPJ	RBPJ	1	5.66965	0.0555556
GO:0098696	GO:0098696	regulation of neurotransmitter receptor localization to postsynaptic specialization membrane	0.00537634	18/18982	0.162494	0.472873	0.437017	OGT	OGT	1	5.66965	0.0555556
GO:1901018	GO:1901018	positive regulation of potassium ion transmembrane transporter activity	0.00537634	18/18982	0.162494	0.472873	0.437017	ATP1B1	ATP1B1	1	5.66965	0.0555556
GO:1901163	GO:1901163	regulation of trophoblast cell migration	0.00537634	18/18982	0.162494	0.472873	0.437017	AGO2	AGO2	1	5.66965	0.0555556
GO:1901569	GO:1901569	fatty acid derivative catabolic process	0.00537634	18/18982	0.162494	0.472873	0.437017	ACOT7	ACOT7	1	5.66965	0.0555556
GO:1903242	GO:1903242	regulation of cardiac muscle hypertrophy in response to stress	0.00537634	18/18982	0.162494	0.472873	0.437017	ATP2B4	ATP2B4	1	5.66965	0.0555556
GO:1903729	GO:1903729	regulation of plasma membrane organization	0.00537634	18/18982	0.162494	0.472873	0.437017	ANXA2	ANXA2	1	5.66965	0.0555556
GO:1904406	GO:1904406	negative regulation of nitric oxide metabolic process	0.00537634	18/18982	0.162494	0.472873	0.437017	ATP2B4	ATP2B4	1	5.66965	0.0555556
GO:0034764	GO:0034764	positive regulation of transmembrane transport	0.0215054	216/18982	0.162682	0.472873	0.437017	CCR2/SLC7A5/OSBPL8/ATP1B1	CCR2/SLC7A5/OSBPL8/ATP1B1	4	1.88988	0.0185185
GO:0006487	GO:0006487	protein N-linked glycosylation	0.0107527	74/18982	0.163901	0.472873	0.437017	FUT8/MGAT5	FUT8/MGAT5	2	2.75821	0.027027
GO:0014015	GO:0014015	positive regulation of gliogenesis	0.0107527	74/18982	0.163901	0.472873	0.437017	MTOR/SLC7A5	MTOR/SLC7A5	2	2.75821	0.027027
GO:0015800	GO:0015800	acidic amino acid transport	0.0107527	74/18982	0.163901	0.472873	0.437017	VPS54/ABAT	VPS54/ABAT	2	2.75821	0.027027
GO:0042490	GO:0042490	mechanoreceptor differentiation	0.0107527	74/18982	0.163901	0.472873	0.437017	RBPJ/SLC4A7	RBPJ/SLC4A7	2	2.75821	0.027027
GO:0051865	GO:0051865	protein autoubiquitination	0.0107527	74/18982	0.163901	0.472873	0.437017	CBL/UHRF2	CBL/UHRF2	2	2.75821	0.027027
GO:0010212	GO:0010212	response to ionizing radiation	0.016129	143/18982	0.165521	0.472873	0.437017	CBL/GADD45A/TANK	CBL/GADD45A/TANK	3	2.14099	0.020979
GO:0018205	GO:0018205	peptidyl-lysine modification	0.016129	143/18982	0.165521	0.472873	0.437017	SMC6/UHRF2/JMJD6	SMC6/UHRF2/JMJD6	3	2.14099	0.020979
GO:0002237	GO:0002237	response to molecule of bacterial origin	0.0322581	377/18982	0.166259	0.472873	0.437017	AHR/CCR5/TNIP3/IL12RB2/SLC7A5/HAVCR2	AHR/CCR5/TNIP3/IL12RB2/SLC7A5/HAVCR2	6	1.6242	0.0159151
GO:0006869	GO:0006869	lipid transport	0.0376344	460/18982	0.16657	0.472873	0.437017	VPS54/ACSL4/OSBPL8/HDLBP/ANXA2/KDM5B/ABCG1	VPS54/ACSL4/OSBPL8/HDLBP/ANXA2/KDM5B/ABCG1	7	1.55299	0.0152174
GO:0003170	GO:0003170	heart valve development	0.0107527	75/18982	0.167367	0.472873	0.437017	RBPJ/MTOR	RBPJ/MTOR	2	2.72143	0.0266667
GO:0006360	GO:0006360	transcription by RNA polymerase I	0.0107527	75/18982	0.167367	0.472873	0.437017	POLR1E/MTOR	POLR1E/MTOR	2	2.72143	0.0266667
GO:0032414	GO:0032414	positive regulation of ion transmembrane transporter activity	0.0107527	75/18982	0.167367	0.472873	0.437017	CCR2/ATP1B1	CCR2/ATP1B1	2	2.72143	0.0266667
GO:0042130	GO:0042130	negative regulation of T cell proliferation	0.0107527	75/18982	0.167367	0.472873	0.437017	CTLA4/HAVCR2	CTLA4/HAVCR2	2	2.72143	0.0266667
GO:0046635	GO:0046635	positive regulation of alpha-beta T cell activation	0.0107527	75/18982	0.167367	0.472873	0.437017	ADA/CCR2	ADA/CCR2	2	2.72143	0.0266667
GO:0071479	GO:0071479	cellular response to ionizing radiation	0.0107527	75/18982	0.167367	0.472873	0.437017	GADD45A/TANK	GADD45A/TANK	2	2.72143	0.0266667
GO:1903578	GO:1903578	regulation of ATP metabolic process	0.0107527	75/18982	0.167367	0.472873	0.437017	MTOR/OGT	MTOR/OGT	2	2.72143	0.0266667
GO:0031348	GO:0031348	negative regulation of defense response	0.0268817	297/18982	0.167587	0.472873	0.437017	KLRC1/ADA/AHR/HAVCR2/NLRC3	KLRC1/ADA/AHR/HAVCR2/NLRC3	5	1.71808	0.016835
GO:0001101	GO:0001101	response to acid chemical	0.016129	144/18982	0.167906	0.472873	0.437017	MTOR/SLC7A5/ATP2B4	MTOR/SLC7A5/ATP2B4	3	2.12612	0.0208333
GO:0007098	GO:0007098	centrosome cycle	0.016129	144/18982	0.167906	0.472873	0.437017	PCLAF/PDE4DIP/GADD45A	PCLAF/PDE4DIP/GADD45A	3	2.12612	0.0208333
GO:0045165	GO:0045165	cell fate commitment	0.0268817	298/18982	0.169192	0.472873	0.437017	RBPJ/ETS2/RUNX2/MTOR/LGALS1	RBPJ/ETS2/RUNX2/MTOR/LGALS1	5	1.71231	0.0167785
GO:0098739	GO:0098739	import across plasma membrane	0.0215054	220/18982	0.170236	0.472873	0.437017	SLC7A5/SLC5A3/ATP1B1/ATP2B4	SLC7A5/SLC5A3/ATP1B1/ATP2B4	4	1.85552	0.0181818
GO:0001829	GO:0001829	trophectodermal cell differentiation	0.00537634	19/18982	0.170709	0.472873	0.437017	ADA	ADA	1	5.37125	0.0526316
GO:0002281	GO:0002281	macrophage activation involved in immune response	0.00537634	19/18982	0.170709	0.472873	0.437017	HAVCR2	HAVCR2	1	5.37125	0.0526316
GO:0002693	GO:0002693	positive regulation of cellular extravasation	0.00537634	19/18982	0.170709	0.472873	0.437017	CCR2	CCR2	1	5.37125	0.0526316
GO:0007096	GO:0007096	regulation of exit from mitosis	0.00537634	19/18982	0.170709	0.472873	0.437017	CDC14A	CDC14A	1	5.37125	0.0526316
GO:0009163	GO:0009163	nucleoside biosynthetic process	0.00537634	19/18982	0.170709	0.472873	0.437017	ADA	ADA	1	5.37125	0.0526316
GO:0010885	GO:0010885	regulation of cholesterol storage	0.00537634	19/18982	0.170709	0.472873	0.437017	ABCG1	ABCG1	1	5.37125	0.0526316
GO:0030206	GO:0030206	chondroitin sulfate biosynthetic process	0.00537634	19/18982	0.170709	0.472873	0.437017	DSE	DSE	1	5.37125	0.0526316
GO:0031280	GO:0031280	negative regulation of cyclase activity	0.00537634	19/18982	0.170709	0.472873	0.437017	CCR2	CCR2	1	5.37125	0.0526316
GO:0032310	GO:0032310	prostaglandin secretion	0.00537634	19/18982	0.170709	0.472873	0.437017	ACSL4	ACSL4	1	5.37125	0.0526316
GO:0034404	GO:0034404	nucleobase-containing small molecule biosynthetic process	0.00537634	19/18982	0.170709	0.472873	0.437017	ADA	ADA	1	5.37125	0.0526316
GO:0035338	GO:0035338	long-chain fatty-acyl-CoA biosynthetic process	0.00537634	19/18982	0.170709	0.472873	0.437017	ACSL4	ACSL4	1	5.37125	0.0526316
GO:0035743	GO:0035743	CD4-positive, alpha-beta T cell cytokine production	0.00537634	19/18982	0.170709	0.472873	0.437017	DENND1B	DENND1B	1	5.37125	0.0526316
GO:0036035	GO:0036035	osteoclast development	0.00537634	19/18982	0.170709	0.472873	0.437017	ANXA2	ANXA2	1	5.37125	0.0526316
GO:0042481	GO:0042481	regulation of odontogenesis	0.00537634	19/18982	0.170709	0.472873	0.437017	RUNX2	RUNX2	1	5.37125	0.0526316
GO:0045091	GO:0045091	regulation of single stranded viral RNA replication via double stranded DNA intermediate	0.00537634	19/18982	0.170709	0.472873	0.437017	APOBEC3H	APOBEC3H	1	5.37125	0.0526316
GO:0045945	GO:0045945	positive regulation of transcription by RNA polymerase III	0.00537634	19/18982	0.170709	0.472873	0.437017	MTOR	MTOR	1	5.37125	0.0526316
GO:0050862	GO:0050862	positive regulation of T cell receptor signaling pathway	0.00537634	19/18982	0.170709	0.472873	0.437017	ADA	ADA	1	5.37125	0.0526316
GO:0061323	GO:0061323	cell proliferation involved in heart morphogenesis	0.00537634	19/18982	0.170709	0.472873	0.437017	RBPJ	RBPJ	1	5.37125	0.0526316
GO:0061450	GO:0061450	trophoblast cell migration	0.00537634	19/18982	0.170709	0.472873	0.437017	AGO2	AGO2	1	5.37125	0.0526316
GO:0070525	GO:0070525	tRNA threonylcarbamoyladenosine metabolic process	0.00537634	19/18982	0.170709	0.472873	0.437017	HSD17B10	HSD17B10	1	5.37125	0.0526316
GO:0090205	GO:0090205	positive regulation of cholesterol metabolic process	0.00537634	19/18982	0.170709	0.472873	0.437017	ABCG1	ABCG1	1	5.37125	0.0526316
GO:0098751	GO:0098751	bone cell development	0.00537634	19/18982	0.170709	0.472873	0.437017	ANXA2	ANXA2	1	5.37125	0.0526316
GO:1902548	GO:1902548	negative regulation of cellular response to vascular endothelial growth factor stimulus	0.00537634	19/18982	0.170709	0.472873	0.437017	ATP2B4	ATP2B4	1	5.37125	0.0526316
GO:1903428	GO:1903428	positive regulation of reactive oxygen species biosynthetic process	0.00537634	19/18982	0.170709	0.472873	0.437017	SLC5A3	SLC5A3	1	5.37125	0.0526316
GO:1905288	GO:1905288	vascular associated smooth muscle cell apoptotic process	0.00537634	19/18982	0.170709	0.472873	0.437017	SLC7A5	SLC7A5	1	5.37125	0.0526316
GO:1905459	GO:1905459	regulation of vascular associated smooth muscle cell apoptotic process	0.00537634	19/18982	0.170709	0.472873	0.437017	SLC7A5	SLC7A5	1	5.37125	0.0526316
GO:1990822	GO:1990822	basic amino acid transmembrane transport	0.00537634	19/18982	0.170709	0.472873	0.437017	SLC7A6	SLC7A6	1	5.37125	0.0526316
GO:2000136	GO:2000136	regulation of cell proliferation involved in heart morphogenesis	0.00537634	19/18982	0.170709	0.472873	0.437017	RBPJ	RBPJ	1	5.37125	0.0526316
GO:2000811	GO:2000811	negative regulation of anoikis	0.00537634	19/18982	0.170709	0.472873	0.437017	TLE1	TLE1	1	5.37125	0.0526316
GO:0072678	GO:0072678	T cell migration	0.0107527	76/18982	0.170846	0.472873	0.437017	CCR2/RIPK3	CCR2/RIPK3	2	2.68563	0.0263158
GO:0071356	GO:0071356	cellular response to tumor necrosis factor	0.0215054	221/18982	0.172144	0.476014	0.43992	CD70/PTK2B/CD58/TANK	CD70/PTK2B/CD58/TANK	4	1.84713	0.0180995
GO:1903900	GO:1903900	regulation of viral life cycle	0.016129	146/18982	0.172708	0.47712	0.440942	APOBEC3H/OASL/LGALS1	APOBEC3H/OASL/LGALS1	3	2.097	0.0205479
GO:0003012	GO:0003012	muscle system process	0.0376344	465/18982	0.172943	0.477316	0.441123	CD38/ADA/VPS54/ABAT/MTOR/ATP1B1/ATP2B4	CD38/ADA/VPS54/ABAT/MTOR/ATP1B1/ATP2B4	7	1.53629	0.0150538
GO:0006801	GO:0006801	superoxide metabolic process	0.0107527	77/18982	0.174336	0.47889	0.442577	HVCN1/NCF4	HVCN1/NCF4	2	2.65075	0.025974
GO:0032371	GO:0032371	regulation of sterol transport	0.0107527	77/18982	0.174336	0.47889	0.442577	ANXA2/ABCG1	ANXA2/ABCG1	2	2.65075	0.025974
GO:0032374	GO:0032374	regulation of cholesterol transport	0.0107527	77/18982	0.174336	0.47889	0.442577	ANXA2/ABCG1	ANXA2/ABCG1	2	2.65075	0.025974
GO:0051966	GO:0051966	regulation of synaptic transmission, glutamatergic	0.0107527	77/18982	0.174336	0.47889	0.442577	CCR2/PTK2B	CCR2/PTK2B	2	2.65075	0.025974
GO:1900076	GO:1900076	regulation of cellular response to insulin stimulus	0.0107527	77/18982	0.174336	0.47889	0.442577	CTSD/OSBPL8	CTSD/OSBPL8	2	2.65075	0.025974
GO:0090287	GO:0090287	regulation of cellular response to growth factor stimulus	0.0322581	383/18982	0.174767	0.479497	0.443138	RBPJ/NBL1/LDLRAD4/RUNX2/OGT/ATP2B4	RBPJ/NBL1/LDLRAD4/RUNX2/OGT/ATP2B4	6	1.59875	0.0156658
GO:0001889	GO:0001889	liver development	0.016129	147/18982	0.175123	0.479497	0.443138	ADA/SLC7A5/RB1CC1	ADA/SLC7A5/RB1CC1	3	2.08273	0.0204082
GO:0046887	GO:0046887	positive regulation of hormone secretion	0.016129	147/18982	0.175123	0.479497	0.443138	CD38/ACSL4/ABAT	CD38/ACSL4/ABAT	3	2.08273	0.0204082
GO:0048511	GO:0048511	rhythmic process	0.0268817	302/18982	0.175673	0.479497	0.443138	AHR/MTOR/OGT/NCOR2/KDM5B	AHR/MTOR/OGT/NCOR2/KDM5B	5	1.68963	0.0165563
GO:0030522	GO:0030522	intracellular receptor signaling pathway	0.0322581	384/18982	0.176203	0.479497	0.443138	AHR/OASL/HAVCR2/OGT/NLRC3/NCOR2	AHR/OASL/HAVCR2/OGT/NLRC3/NCOR2	6	1.59459	0.015625
GO:0008203	GO:0008203	cholesterol metabolic process	0.016129	148/18982	0.177548	0.479497	0.443138	FDXR/HDLBP/ABCG1	FDXR/HDLBP/ABCG1	3	2.06866	0.0202703
GO:0034248	GO:0034248	regulation of amide metabolic process	0.016129	148/18982	0.177548	0.479497	0.443138	EIF4EBP1/MTOR/ABCG1	EIF4EBP1/MTOR/ABCG1	3	2.06866	0.0202703
GO:0061045	GO:0061045	negative regulation of wound healing	0.0107527	78/18982	0.177838	0.479497	0.443138	UBASH3B/ANXA2	UBASH3B/ANXA2	2	2.61676	0.025641
GO:1901654	GO:1901654	response to ketone	0.0215054	224/18982	0.177912	0.479497	0.443138	CD38/VPS54/AHR/CBL	CD38/VPS54/AHR/CBL	4	1.82239	0.0178571
GO:0006309	GO:0006309	apoptotic DNA fragmentation	0.00537634	20/18982	0.178843	0.479497	0.443138	VPS54	VPS54	1	5.10269	0.05
GO:0006896	GO:0006896	Golgi to vacuole transport	0.00537634	20/18982	0.178843	0.479497	0.443138	VPS54	VPS54	1	5.10269	0.05
GO:0009164	GO:0009164	nucleoside catabolic process	0.00537634	20/18982	0.178843	0.479497	0.443138	ADA	ADA	1	5.10269	0.05
GO:0032332	GO:0032332	positive regulation of chondrocyte differentiation	0.00537634	20/18982	0.178843	0.479497	0.443138	RUNX2	RUNX2	1	5.10269	0.05
GO:0033033	GO:0033033	negative regulation of myeloid cell apoptotic process	0.00537634	20/18982	0.178843	0.479497	0.443138	CCR5	CCR5	1	5.10269	0.05
GO:0034162	GO:0034162	toll-like receptor 9 signaling pathway	0.00537634	20/18982	0.178843	0.479497	0.443138	HAVCR2	HAVCR2	1	5.10269	0.05
GO:0039692	GO:0039692	single stranded viral RNA replication via double stranded DNA intermediate	0.00537634	20/18982	0.178843	0.479497	0.443138	APOBEC3H	APOBEC3H	1	5.10269	0.05
GO:0043691	GO:0043691	reverse cholesterol transport	0.00537634	20/18982	0.178843	0.479497	0.443138	ABCG1	ABCG1	1	5.10269	0.05
GO:0045623	GO:0045623	negative regulation of T-helper cell differentiation	0.00537634	20/18982	0.178843	0.479497	0.443138	LGALS1	LGALS1	1	5.10269	0.05
GO:0048266	GO:0048266	behavioral response to pain	0.00537634	20/18982	0.178843	0.479497	0.443138	MTOR	MTOR	1	5.10269	0.05
GO:0051546	GO:0051546	keratinocyte migration	0.00537634	20/18982	0.178843	0.479497	0.443138	MTOR	MTOR	1	5.10269	0.05
GO:0055093	GO:0055093	response to hyperoxia	0.00537634	20/18982	0.178843	0.479497	0.443138	SLC7A5	SLC7A5	1	5.10269	0.05
GO:0060340	GO:0060340	positive regulation of type I interferon-mediated signaling pathway	0.00537634	20/18982	0.178843	0.479497	0.443138	ZBP1	ZBP1	1	5.10269	0.05
GO:0060716	GO:0060716	labyrinthine layer blood vessel development	0.00537634	20/18982	0.178843	0.479497	0.443138	RBPJ	RBPJ	1	5.10269	0.05
GO:0061298	GO:0061298	retina vasculature development in camera-type eye	0.00537634	20/18982	0.178843	0.479497	0.443138	VSTM4	VSTM4	1	5.10269	0.05
GO:0098781	GO:0098781	NA	0.00537634	20/18982	0.178843	0.479497	0.443138	POLR1E	POLR1E	1	5.10269	0.05
GO:1900424	GO:1900424	regulation of defense response to bacterium	0.00537634	20/18982	0.178843	0.479497	0.443138	HAVCR2	HAVCR2	1	5.10269	0.05
GO:0060541	GO:0060541	respiratory system development	0.0215054	225/18982	0.179849	0.48175	0.445221	ADA/RBPJ/ANXA2/JMJD6	ADA/RBPJ/ANXA2/JMJD6	4	1.81429	0.0177778
GO:0002752	GO:0002752	cell surface pattern recognition receptor signaling pathway	0.0107527	79/18982	0.181352	0.482041	0.445489	ZNRF1/TNIP3	ZNRF1/TNIP3	2	2.58364	0.0253165
GO:0007585	GO:0007585	respiratory gaseous exchange by respiratory system	0.0107527	79/18982	0.181352	0.482041	0.445489	FUT8/SLC5A3	FUT8/SLC5A3	2	2.58364	0.0253165
GO:0009123	GO:0009123	nucleoside monophosphate metabolic process	0.0107527	79/18982	0.181352	0.482041	0.445489	ADA/NUDT2	ADA/NUDT2	2	2.58364	0.0253165
GO:0032720	GO:0032720	negative regulation of tumor necrosis factor production	0.0107527	79/18982	0.181352	0.482041	0.445489	HAVCR2/NLRC3	HAVCR2/NLRC3	2	2.58364	0.0253165
GO:0014074	GO:0014074	response to purine-containing compound	0.016129	150/18982	0.182426	0.482041	0.445489	ADA/AHR/PTK2B	ADA/AHR/PTK2B	3	2.04108	0.02
GO:0050852	GO:0050852	T cell receptor signaling pathway	0.016129	150/18982	0.182426	0.482041	0.445489	ADA/CTLA4/DENND1B	ADA/CTLA4/DENND1B	3	2.04108	0.02
GO:0061008	GO:0061008	hepaticobiliary system development	0.016129	150/18982	0.182426	0.482041	0.445489	ADA/SLC7A5/RB1CC1	ADA/SLC7A5/RB1CC1	3	2.04108	0.02
GO:0051402	GO:0051402	neuron apoptotic process	0.0268817	307/18982	0.183906	0.482041	0.445489	ITGA1/RETREG1/VPS54/PTK2B/CASP10	ITGA1/RETREG1/VPS54/PTK2B/CASP10	5	1.66211	0.0162866
GO:0032272	GO:0032272	negative regulation of protein polymerization	0.0107527	80/18982	0.184875	0.482041	0.445489	TBCD/ARHGEF7	TBCD/ARHGEF7	2	2.55134	0.025
GO:0046637	GO:0046637	regulation of alpha-beta T cell differentiation	0.0107527	80/18982	0.184875	0.482041	0.445489	ADA/LGALS1	ADA/LGALS1	2	2.55134	0.025
GO:0050853	GO:0050853	B cell receptor signaling pathway	0.0107527	80/18982	0.184875	0.482041	0.445489	CD38/CTLA4	CD38/CTLA4	2	2.55134	0.025
GO:1902475	GO:1902475	L-alpha-amino acid transmembrane transport	0.0107527	80/18982	0.184875	0.482041	0.445489	SLC7A5/SLC7A6	SLC7A5/SLC7A6	2	2.55134	0.025
GO:0120161	GO:0120161	regulation of cold-induced thermogenesis	0.016129	151/18982	0.184879	0.482041	0.445489	CCR2/RBPJ/OGT	CCR2/RBPJ/OGT	3	2.02756	0.0198675
GO:0001780	GO:0001780	neutrophil homeostasis	0.00537634	21/18982	0.186898	0.482041	0.445489	CCR2	CCR2	1	4.8597	0.047619
GO:0006206	GO:0006206	pyrimidine nucleobase metabolic process	0.00537634	21/18982	0.186898	0.482041	0.445489	MTOR	MTOR	1	4.8597	0.047619
GO:0006525	GO:0006525	arginine metabolic process	0.00537634	21/18982	0.186898	0.482041	0.445489	ATP2B4	ATP2B4	1	4.8597	0.047619
GO:0007213	GO:0007213	G protein-coupled acetylcholine receptor signaling pathway	0.00537634	21/18982	0.186898	0.482041	0.445489	RGS10	RGS10	1	4.8597	0.047619
GO:0007398	GO:0007398	ectoderm development	0.00537634	21/18982	0.186898	0.482041	0.445489	ETS2	ETS2	1	4.8597	0.047619
GO:0009048	GO:0009048	dosage compensation by inactivation of X chromosome	0.00537634	21/18982	0.186898	0.482041	0.445489	RIF1	LRIF1	1	4.8597	0.047619
GO:0009310	GO:0009310	amine catabolic process	0.00537634	21/18982	0.186898	0.482041	0.445489	ATP2B4	ATP2B4	1	4.8597	0.047619
GO:0010566	GO:0010566	regulation of ketone biosynthetic process	0.00537634	21/18982	0.186898	0.482041	0.445489	H6PD	H6PD	1	4.8597	0.047619
GO:0015812	GO:0015812	gamma-aminobutyric acid transport	0.00537634	21/18982	0.186898	0.482041	0.445489	ABAT	ABAT	1	4.8597	0.047619
GO:0030502	GO:0030502	negative regulation of bone mineralization	0.00537634	21/18982	0.186898	0.482041	0.445489	PTK2B	PTK2B	1	4.8597	0.047619
GO:0032402	GO:0032402	melanosome transport	0.00537634	21/18982	0.186898	0.482041	0.445489	MYO5A	MYO5A	1	4.8597	0.047619
GO:0032930	GO:0032930	positive regulation of superoxide anion generation	0.00537634	21/18982	0.186898	0.482041	0.445489	HVCN1	HVCN1	1	4.8597	0.047619
GO:0033137	GO:0033137	negative regulation of peptidyl-serine phosphorylation	0.00537634	21/18982	0.186898	0.482041	0.445489	GADD45A	GADD45A	1	4.8597	0.047619
GO:0039535	GO:0039535	regulation of RIG-I signaling pathway	0.00537634	21/18982	0.186898	0.482041	0.445489	OASL	OASL	1	4.8597	0.047619
GO:0043949	GO:0043949	regulation of cAMP-mediated signaling	0.00537634	21/18982	0.186898	0.482041	0.445489	RLF	INSL3	1	4.8597	0.047619
GO:0048535	GO:0048535	lymph node development	0.00537634	21/18982	0.186898	0.482041	0.445489	RIPK3	RIPK3	1	4.8597	0.047619
GO:0051383	GO:0051383	kinetochore organization	0.00537634	21/18982	0.186898	0.482041	0.445489	CENPF	CENPF	1	4.8597	0.047619
GO:0070242	GO:0070242	thymocyte apoptotic process	0.00537634	21/18982	0.186898	0.482041	0.445489	ADA	ADA	1	4.8597	0.047619
GO:0090713	GO:0090713	immunological memory process	0.00537634	21/18982	0.186898	0.482041	0.445489	CD70	CD70	1	4.8597	0.047619
GO:0097049	GO:0097049	motor neuron apoptotic process	0.00537634	21/18982	0.186898	0.482041	0.445489	VPS54	VPS54	1	4.8597	0.047619
GO:0099150	GO:0099150	regulation of postsynaptic specialization assembly	0.00537634	21/18982	0.186898	0.482041	0.445489	PTK2B	PTK2B	1	4.8597	0.047619
GO:0106070	GO:0106070	regulation of adenylate cyclase-activating G protein-coupled receptor signaling pathway	0.00537634	21/18982	0.186898	0.482041	0.445489	ATP2B4	ATP2B4	1	4.8597	0.047619
GO:1902004	GO:1902004	positive regulation of amyloid-beta formation	0.00537634	21/18982	0.186898	0.482041	0.445489	ABCG1	ABCG1	1	4.8597	0.047619
GO:1903975	GO:1903975	regulation of glial cell migration	0.00537634	21/18982	0.186898	0.482041	0.445489	CCR2	CCR2	1	4.8597	0.047619
GO:1905874	GO:1905874	regulation of postsynaptic density organization	0.00537634	21/18982	0.186898	0.482041	0.445489	PTK2B	PTK2B	1	4.8597	0.047619
GO:2000047	GO:2000047	regulation of cell-cell adhesion mediated by cadherin	0.00537634	21/18982	0.186898	0.482041	0.445489	ADAM19	ADAM19	1	4.8597	0.047619
GO:0001890	GO:0001890	placenta development	0.016129	152/18982	0.18734	0.482041	0.445489	ADAM19/ADA/RBPJ	ADAM19/ADA/RBPJ	3	2.01422	0.0197368
GO:0006470	GO:0006470	protein dephosphorylation	0.016129	152/18982	0.18734	0.482041	0.445489	DUSP4/PPP2R5D/CDC14A	DUSP4/PPP2R5D/CDC14A	3	2.01422	0.0197368
GO:0098656	GO:0098656	monoatomic anion transmembrane transport	0.016129	152/18982	0.18734	0.482041	0.445489	CLIC5/CLIC3/SLC4A7	CLIC5/CLIC3/SLC4A7	3	2.01422	0.0197368
GO:0046034	GO:0046034	ATP metabolic process	0.0215054	229/18982	0.187668	0.482041	0.445489	NUDT2/MTOR/OGT/ATP1B1	NUDT2/MTOR/OGT/ATP1B1	4	1.7826	0.0174672
GO:0032088	GO:0032088	negative regulation of NF-kappaB transcription factor activity	0.0107527	81/18982	0.188408	0.482041	0.445489	HAVCR2/NLRC3	HAVCR2/NLRC3	2	2.51985	0.0246914
GO:0042093	GO:0042093	T-helper cell differentiation	0.0107527	81/18982	0.188408	0.482041	0.445489	MTOR/LGALS1	MTOR/LGALS1	2	2.51985	0.0246914
GO:0043537	GO:0043537	negative regulation of blood vessel endothelial cell migration	0.0107527	81/18982	0.188408	0.482041	0.445489	GADD45A/ATP2B4	GADD45A/ATP2B4	2	2.51985	0.0246914
GO:0045921	GO:0045921	positive regulation of exocytosis	0.0107527	81/18982	0.188408	0.482041	0.445489	KLRC2/ANXA2	KLRC2/ANXA2	2	2.51985	0.0246914
GO:0070897	GO:0070897	transcription preinitiation complex assembly	0.0107527	81/18982	0.188408	0.482041	0.445489	MED14/POLR1E	MED14/POLR1E	2	2.51985	0.0246914
GO:0072527	GO:0072527	pyrimidine-containing compound metabolic process	0.0107527	81/18982	0.188408	0.482041	0.445489	SLC4A7/MTOR	SLC4A7/MTOR	2	2.51985	0.0246914
GO:1903036	GO:1903036	positive regulation of response to wounding	0.0107527	81/18982	0.188408	0.482041	0.445489	MTOR/RLF	MTOR/INSL3	2	2.51985	0.0246914
GO:1903556	GO:1903556	negative regulation of tumor necrosis factor superfamily cytokine production	0.0107527	81/18982	0.188408	0.482041	0.445489	HAVCR2/NLRC3	HAVCR2/NLRC3	2	2.51985	0.0246914
GO:0045055	GO:0045055	regulated exocytosis	0.0215054	230/18982	0.18964	0.483499	0.446837	KLRC2/CCR2/SYNJ1/CBL	KLRC2/CCR2/SYNJ1/CBL	4	1.77485	0.0173913
GO:0071222	GO:0071222	cellular response to lipopolysaccharide	0.0215054	230/18982	0.18964	0.483499	0.446837	CCR5/TNIP3/SLC7A5/HAVCR2	CCR5/TNIP3/SLC7A5/HAVCR2	4	1.77485	0.0173913
GO:0008064	GO:0008064	regulation of actin polymerization or depolymerization	0.016129	153/18982	0.189809	0.483499	0.446837	PTK2B/MTOR/ARHGAP18	PTK2B/MTOR/ARHGAP18	3	2.00105	0.0196078
GO:0010565	GO:0010565	regulation of cellular ketone metabolic process	0.016129	153/18982	0.189809	0.483499	0.446837	H6PD/NCOR2/ATP2B4	H6PD/NCOR2/ATP2B4	3	2.00105	0.0196078
GO:0106106	GO:0106106	cold-induced thermogenesis	0.016129	153/18982	0.189809	0.483499	0.446837	CCR2/RBPJ/OGT	CCR2/RBPJ/OGT	3	2.00105	0.0196078
GO:0042246	GO:0042246	tissue regeneration	0.0107527	82/18982	0.191951	0.484015	0.447314	VPS54/NINJ2	VPS54/NINJ2	2	2.48912	0.0243902
GO:0035296	GO:0035296	regulation of tube diameter	0.016129	154/18982	0.192288	0.484015	0.447314	VSTM4/CD38/ITGA1	VSTM4/CD38/ITGA1	3	1.98806	0.0194805
GO:0097746	GO:0097746	blood vessel diameter maintenance	0.016129	154/18982	0.192288	0.484015	0.447314	VSTM4/CD38/ITGA1	VSTM4/CD38/ITGA1	3	1.98806	0.0194805
GO:1903531	GO:1903531	negative regulation of secretion by cell	0.016129	154/18982	0.192288	0.484015	0.447314	CCR2/ACSL4/ABAT	CCR2/ACSL4/ABAT	3	1.98806	0.0194805
GO:0071692	GO:0071692	protein localization to extracellular region	0.0322581	396/18982	0.193796	0.484015	0.447314	CD38/NBL1/ACSL4/ABAT/OLFM2/ABCG1	CD38/NBL1/ACSL4/ABAT/OLFM2/ABCG1	6	1.54627	0.0151515
GO:0035150	GO:0035150	regulation of tube size	0.016129	155/18982	0.194774	0.484015	0.447314	VSTM4/CD38/ITGA1	VSTM4/CD38/ITGA1	3	1.97523	0.0193548
GO:0006144	GO:0006144	purine nucleobase metabolic process	0.00537634	22/18982	0.194874	0.484015	0.447314	ADA	ADA	1	4.63881	0.0454545
GO:0006491	GO:0006491	N-glycan processing	0.00537634	22/18982	0.194874	0.484015	0.447314	FUT8	FUT8	1	4.63881	0.0454545
GO:0006883	GO:0006883	intracellular sodium ion homeostasis	0.00537634	22/18982	0.194874	0.484015	0.447314	ATP1B1	ATP1B1	1	4.63881	0.0454545
GO:0009083	GO:0009083	branched-chain amino acid catabolic process	0.00537634	22/18982	0.194874	0.484015	0.447314	HSD17B10	HSD17B10	1	4.63881	0.0454545
GO:0010988	GO:0010988	regulation of low-density lipoprotein particle clearance	0.00537634	22/18982	0.194874	0.484015	0.447314	ANXA2	ANXA2	1	4.63881	0.0454545
GO:0018200	GO:0018200	peptidyl-glutamic acid modification	0.00537634	22/18982	0.194874	0.484015	0.447314	TPGS1	TPGS1	1	4.63881	0.0454545
GO:0032211	GO:0032211	negative regulation of telomere maintenance via telomerase	0.00537634	22/18982	0.194874	0.484015	0.447314	TEN1	TEN1	1	4.63881	0.0454545
GO:0032303	GO:0032303	regulation of icosanoid secretion	0.00537634	22/18982	0.194874	0.484015	0.447314	ACSL4	ACSL4	1	4.63881	0.0454545
GO:0032401	GO:0032401	establishment of melanosome localization	0.00537634	22/18982	0.194874	0.484015	0.447314	MYO5A	MYO5A	1	4.63881	0.0454545
GO:0032482	GO:0032482	Rab protein signal transduction	0.00537634	22/18982	0.194874	0.484015	0.447314	RAB33A	RAB33A	1	4.63881	0.0454545
GO:0036092	GO:0036092	phosphatidylinositol-3-phosphate biosynthetic process	0.00537634	22/18982	0.194874	0.484015	0.447314	SYNJ1	SYNJ1	1	4.63881	0.0454545
GO:0036376	GO:0036376	sodium ion export across plasma membrane	0.00537634	22/18982	0.194874	0.484015	0.447314	ATP1B1	ATP1B1	1	4.63881	0.0454545
GO:0046128	GO:0046128	purine ribonucleoside metabolic process	0.00537634	22/18982	0.194874	0.484015	0.447314	ADA	ADA	1	4.63881	0.0454545
GO:0051350	GO:0051350	negative regulation of lyase activity	0.00537634	22/18982	0.194874	0.484015	0.447314	CCR2	CCR2	1	4.63881	0.0454545
GO:0051904	GO:0051904	pigment granule transport	0.00537634	22/18982	0.194874	0.484015	0.447314	MYO5A	MYO5A	1	4.63881	0.0454545
GO:0071498	GO:0071498	cellular response to fluid shear stress	0.00537634	22/18982	0.194874	0.484015	0.447314	PTK2B	PTK2B	1	4.63881	0.0454545
GO:0090026	GO:0090026	positive regulation of monocyte chemotaxis	0.00537634	22/18982	0.194874	0.484015	0.447314	CCR2	CCR2	1	4.63881	0.0454545
GO:0090208	GO:0090208	positive regulation of triglyceride metabolic process	0.00537634	22/18982	0.194874	0.484015	0.447314	ABHD5	ABHD5	1	4.63881	0.0454545
GO:1902018	GO:1902018	negative regulation of cilium assembly	0.00537634	22/18982	0.194874	0.484015	0.447314	MPHOSPH9	MPHOSPH9	1	4.63881	0.0454545
GO:1902307	GO:1902307	positive regulation of sodium ion transmembrane transport	0.00537634	22/18982	0.194874	0.484015	0.447314	ATP1B1	ATP1B1	1	4.63881	0.0454545
GO:1902644	GO:1902644	tertiary alcohol metabolic process	0.00537634	22/18982	0.194874	0.484015	0.447314	H6PD	H6PD	1	4.63881	0.0454545
GO:1904889	GO:1904889	regulation of excitatory synapse assembly	0.00537634	22/18982	0.194874	0.484015	0.447314	PTK2B	PTK2B	1	4.63881	0.0454545
GO:0050673	GO:0050673	epithelial cell proliferation	0.0376344	482/18982	0.19538	0.484015	0.447314	VSTM4/RBPJ/RUNX2/JAML/NRAS/NLRC3/KDM5B	VSTM4/RBPJ/RUNX2/JAML/NRAS/NLRC3/KDM5B	7	1.48211	0.0145228
GO:0002294	GO:0002294	CD4-positive, alpha-beta T cell differentiation involved in immune response	0.0107527	83/18982	0.195503	0.484015	0.447314	MTOR/LGALS1	MTOR/LGALS1	2	2.45913	0.0240964
GO:0019233	GO:0019233	sensory perception of pain	0.0107527	83/18982	0.195503	0.484015	0.447314	RETREG1/CCR2	RETREG1/CCR2	2	2.45913	0.0240964
GO:0051279	GO:0051279	regulation of release of sequestered calcium ion into cytosol	0.0107527	83/18982	0.195503	0.484015	0.447314	PTK2B/UBASH3B	PTK2B/UBASH3B	2	2.45913	0.0240964
GO:0051952	GO:0051952	regulation of amine transport	0.0107527	83/18982	0.195503	0.484015	0.447314	ABAT/SLC7A5	ABAT/SLC7A5	2	2.45913	0.0240964
GO:0030832	GO:0030832	regulation of actin filament length	0.016129	156/18982	0.197268	0.48797	0.450969	PTK2B/MTOR/ARHGAP18	PTK2B/MTOR/ARHGAP18	3	1.96257	0.0192308
GO:1902115	GO:1902115	regulation of organelle assembly	0.0215054	234/18982	0.197593	0.488359	0.451328	PTK2B/SEC22B/MPHOSPH9/MTOR	PTK2B/SEC22B/MPHOSPH9/MTOR	4	1.74451	0.017094
GO:0141091	GO:0141091	transforming growth factor beta receptor superfamily signaling pathway	0.0322581	399/18982	0.198297	0.489108	0.452021	FUT8/RBPJ/NBL1/LDLRAD4/RUNX2/OGT	FUT8/RBPJ/NBL1/LDLRAD4/RUNX2/OGT	6	1.53464	0.0150376
GO:0002287	GO:0002287	alpha-beta T cell activation involved in immune response	0.0107527	84/18982	0.199063	0.489108	0.452021	MTOR/LGALS1	MTOR/LGALS1	2	2.42985	0.0238095
GO:0002293	GO:0002293	alpha-beta T cell differentiation involved in immune response	0.0107527	84/18982	0.199063	0.489108	0.452021	MTOR/LGALS1	MTOR/LGALS1	2	2.42985	0.0238095
GO:0006497	GO:0006497	protein lipidation	0.0107527	84/18982	0.199063	0.489108	0.452021	SKI/RB1CC1	HHAT/RB1CC1	2	2.42985	0.0238095
GO:0051149	GO:0051149	positive regulation of muscle cell differentiation	0.0107527	84/18982	0.199063	0.489108	0.452021	MTOR/OLFM2	MTOR/OLFM2	2	2.42985	0.0238095
GO:0031023	GO:0031023	microtubule organizing center organization	0.016129	157/18982	0.19977	0.489108	0.452021	PCLAF/PDE4DIP/GADD45A	PCLAF/PDE4DIP/GADD45A	3	1.95007	0.0191083
GO:0043491	GO:0043491	phosphatidylinositol 3-kinase/protein kinase B signal transduction	0.0268817	317/18982	0.200786	0.489108	0.452021	PTK2B/CBL/MTOR/NLRC3/OSBPL8	PTK2B/CBL/MTOR/NLRC3/OSBPL8	5	1.60968	0.0157729
GO:0007030	GO:0007030	Golgi organization	0.016129	158/18982	0.20228	0.489108	0.452021	ARHGEF7/SEC22B/PDE4DIP	ARHGEF7/SEC22B/PDE4DIP	3	1.93773	0.0189873
GO:0008037	GO:0008037	cell recognition	0.016129	158/18982	0.20228	0.489108	0.452021	EMB/HAVCR2/JMJD6	EMB/HAVCR2/JMJD6	3	1.93773	0.0189873
GO:1905039	GO:1905039	carboxylic acid transmembrane transport	0.016129	158/18982	0.20228	0.489108	0.452021	EMB/SLC7A5/SLC7A6	EMB/SLC7A5/SLC7A6	3	1.93773	0.0189873
GO:0002028	GO:0002028	regulation of sodium ion transport	0.0107527	85/18982	0.20263	0.489108	0.452021	ATP1B1/ATP2B4	ATP1B1/ATP2B4	2	2.40127	0.0235294
GO:0002720	GO:0002720	positive regulation of cytokine production involved in immune response	0.0107527	85/18982	0.20263	0.489108	0.452021	DENND1B/SLC7A5	DENND1B/SLC7A5	2	2.40127	0.0235294
GO:0045069	GO:0045069	regulation of viral genome replication	0.0107527	85/18982	0.20263	0.489108	0.452021	APOBEC3H/OASL	APOBEC3H/OASL	2	2.40127	0.0235294
GO:0048041	GO:0048041	focal adhesion assembly	0.0107527	85/18982	0.20263	0.489108	0.452021	PTK2B/ARHGEF7	PTK2B/ARHGEF7	2	2.40127	0.0235294
GO:0000963	GO:0000963	mitochondrial RNA processing	0.00537634	23/18982	0.202772	0.489108	0.452021	HSD17B10	HSD17B10	1	4.43712	0.0434783
GO:0002689	GO:0002689	negative regulation of leukocyte chemotaxis	0.00537634	23/18982	0.202772	0.489108	0.452021	NBL1	NBL1	1	4.43712	0.0434783
GO:0007549	GO:0007549	sex-chromosome dosage compensation	0.00537634	23/18982	0.202772	0.489108	0.452021	RIF1	LRIF1	1	4.43712	0.0434783
GO:0016237	GO:0016237	microautophagy	0.00537634	23/18982	0.202772	0.489108	0.452021	RB1CC1	RB1CC1	1	4.43712	0.0434783
GO:0031445	GO:0031445	regulation of heterochromatin formation	0.00537634	23/18982	0.202772	0.489108	0.452021	ATF7IP2	ATF7IP2	1	4.43712	0.0434783
GO:0032928	GO:0032928	regulation of superoxide anion generation	0.00537634	23/18982	0.202772	0.489108	0.452021	HVCN1	HVCN1	1	4.43712	0.0434783
GO:0034472	GO:0034472	snRNA 3'-end processing	0.00537634	23/18982	0.202772	0.489108	0.452021	USB1	USB1	1	4.43712	0.0434783
GO:0044804	GO:0044804	nucleophagy	0.00537634	23/18982	0.202772	0.489108	0.452021	RB1CC1	RB1CC1	1	4.43712	0.0434783
GO:0051354	GO:0051354	negative regulation of oxidoreductase activity	0.00537634	23/18982	0.202772	0.489108	0.452021	ATP2B4	ATP2B4	1	4.43712	0.0434783
GO:0051905	GO:0051905	establishment of pigment granule localization	0.00537634	23/18982	0.202772	0.489108	0.452021	MYO5A	MYO5A	1	4.43712	0.0434783
GO:0060352	GO:0060352	cell adhesion molecule production	0.00537634	23/18982	0.202772	0.489108	0.452021	GCNT1	GCNT1	1	4.43712	0.0434783
GO:0060444	GO:0060444	branching involved in mammary gland duct morphogenesis	0.00537634	23/18982	0.202772	0.489108	0.452021	KDM5B	KDM5B	1	4.43712	0.0434783
GO:1900151	GO:1900151	regulation of nuclear-transcribed mRNA catabolic process, deadenylation-dependent decay	0.00537634	23/18982	0.202772	0.489108	0.452021	AGO2	AGO2	1	4.43712	0.0434783
GO:1902074	GO:1902074	response to salt	0.00537634	23/18982	0.202772	0.489108	0.452021	RUNX2	RUNX2	1	4.43712	0.0434783
GO:2000831	GO:2000831	regulation of steroid hormone secretion	0.00537634	23/18982	0.202772	0.489108	0.452021	KDM5B	KDM5B	1	4.43712	0.0434783
GO:0042180	GO:0042180	cellular ketone metabolic process	0.0215054	237/18982	0.203624	0.490351	0.453169	H6PD/HSD17B10/NCOR2/ATP2B4	H6PD/HSD17B10/NCOR2/ATP2B4	4	1.72243	0.0168776
GO:0097191	GO:0097191	extrinsic apoptotic signaling pathway	0.0215054	237/18982	0.203624	0.490351	0.453169	CD70/CASP10/ITM2C/RB1CC1	CD70/CASP10/ITM2C/RB1CC1	4	1.72243	0.0168776
GO:0046718	GO:0046718	symbiont entry into host cell	0.016129	159/18982	0.204797	0.49236	0.455026	CCR5/CBL/LGALS1	CCR5/CBL/LGALS1	3	1.92554	0.0188679
GO:1902652	GO:1902652	secondary alcohol metabolic process	0.016129	159/18982	0.204797	0.49236	0.455026	FDXR/HDLBP/ABCG1	FDXR/HDLBP/ABCG1	3	1.92554	0.0188679
GO:0006970	GO:0006970	response to osmotic stress	0.0107527	86/18982	0.206205	0.49325	0.455849	PTK2B/MTOR	PTK2B/MTOR	2	2.37334	0.0232558
GO:0050810	GO:0050810	regulation of steroid biosynthetic process	0.0107527	86/18982	0.206205	0.49325	0.455849	H6PD/ABCG1	H6PD/ABCG1	2	2.37334	0.0232558
GO:0050871	GO:0050871	positive regulation of B cell activation	0.0107527	86/18982	0.206205	0.49325	0.455849	CD38/ADA	CD38/ADA	2	2.37334	0.0232558
GO:0072332	GO:0072332	intrinsic apoptotic signaling pathway by p53 class mediator	0.0107527	86/18982	0.206205	0.49325	0.455849	PERP/CDIP1	PERP/CDIP1	2	2.37334	0.0232558
GO:1900542	GO:1900542	regulation of purine nucleotide metabolic process	0.0107527	86/18982	0.206205	0.49325	0.455849	MTOR/OGT	MTOR/OGT	2	2.37334	0.0232558
GO:0050678	GO:0050678	regulation of epithelial cell proliferation	0.0322581	406/18982	0.208949	0.49325	0.455849	RBPJ/RUNX2/JAML/NRAS/NLRC3/KDM5B	RBPJ/RUNX2/JAML/NRAS/NLRC3/KDM5B	6	1.50818	0.0147783
GO:0044403	GO:0044403	biological process involved in symbiotic interaction	0.0268817	322/18982	0.209419	0.49325	0.455849	APOBEC3H/CCR5/SMC6/CBL/LGALS1	APOBEC3H/CCR5/SMC6/CBL/LGALS1	5	1.58469	0.015528
GO:0006140	GO:0006140	regulation of nucleotide metabolic process	0.0107527	87/18982	0.209787	0.49325	0.455849	MTOR/OGT	MTOR/OGT	2	2.34606	0.0229885
GO:0007193	GO:0007193	adenylate cyclase-inhibiting G protein-coupled receptor signaling pathway	0.0107527	87/18982	0.209787	0.49325	0.455849	RGS1/RLF	RGS1/INSL3	2	2.34606	0.0229885
GO:0099068	GO:0099068	postsynapse assembly	0.0107527	87/18982	0.209787	0.49325	0.455849	PTK2B/DOCK10	PTK2B/DOCK10	2	2.34606	0.0229885
GO:1903825	GO:1903825	organic acid transmembrane transport	0.016129	161/18982	0.209854	0.49325	0.455849	EMB/SLC7A5/SLC7A6	EMB/SLC7A5/SLC7A6	3	1.90162	0.0186335
GO:0000466	GO:0000466	maturation of 5.8S rRNA from tricistronic rRNA transcript (SSU-rRNA, 5.8S rRNA, LSU-rRNA)	0.00537634	24/18982	0.210594	0.49325	0.455849	ERI1	ERI1	1	4.25224	0.0416667
GO:0003177	GO:0003177	pulmonary valve development	0.00537634	24/18982	0.210594	0.49325	0.455849	RBPJ	RBPJ	1	4.25224	0.0416667
GO:0006925	GO:0006925	inflammatory cell apoptotic process	0.00537634	24/18982	0.210594	0.49325	0.455849	CCR5	CCR5	1	4.25224	0.0416667
GO:0007263	GO:0007263	nitric oxide mediated signal transduction	0.00537634	24/18982	0.210594	0.49325	0.455849	ATP2B4	ATP2B4	1	4.25224	0.0416667
GO:0009162	GO:0009162	deoxyribonucleoside monophosphate metabolic process	0.00537634	24/18982	0.210594	0.49325	0.455849	ADA	ADA	1	4.25224	0.0416667
GO:0009651	GO:0009651	response to salt stress	0.00537634	24/18982	0.210594	0.49325	0.455849	PTK2B	PTK2B	1	4.25224	0.0416667
GO:0010640	GO:0010640	regulation of platelet-derived growth factor receptor signaling pathway	0.00537634	24/18982	0.210594	0.49325	0.455849	CBL	CBL	1	4.25224	0.0416667
GO:0032400	GO:0032400	melanosome localization	0.00537634	24/18982	0.210594	0.49325	0.455849	MYO5A	MYO5A	1	4.25224	0.0416667
GO:0033962	GO:0033962	P-body assembly	0.00537634	24/18982	0.210594	0.49325	0.455849	AGO2	AGO2	1	4.25224	0.0416667
GO:0034656	GO:0034656	nucleobase-containing small molecule catabolic process	0.00537634	24/18982	0.210594	0.49325	0.455849	ADA	ADA	1	4.25224	0.0416667
GO:0036120	GO:0036120	cellular response to platelet-derived growth factor stimulus	0.00537634	24/18982	0.210594	0.49325	0.455849	CBL	CBL	1	4.25224	0.0416667
GO:0043371	GO:0043371	negative regulation of CD4-positive, alpha-beta T cell differentiation	0.00537634	24/18982	0.210594	0.49325	0.455849	LGALS1	LGALS1	1	4.25224	0.0416667
GO:0045063	GO:0045063	T-helper 1 cell differentiation	0.00537634	24/18982	0.210594	0.49325	0.455849	MTOR	MTOR	1	4.25224	0.0416667
GO:0046641	GO:0046641	positive regulation of alpha-beta T cell proliferation	0.00537634	24/18982	0.210594	0.49325	0.455849	CCR2	CCR2	1	4.25224	0.0416667
GO:0046885	GO:0046885	regulation of hormone biosynthetic process	0.00537634	24/18982	0.210594	0.49325	0.455849	H6PD	H6PD	1	4.25224	0.0416667
GO:0050650	GO:0050650	chondroitin sulfate proteoglycan biosynthetic process	0.00537634	24/18982	0.210594	0.49325	0.455849	DSE	DSE	1	4.25224	0.0416667
GO:0060252	GO:0060252	positive regulation of glial cell proliferation	0.00537634	24/18982	0.210594	0.49325	0.455849	SLC7A5	SLC7A5	1	4.25224	0.0416667
GO:0071880	GO:0071880	adenylate cyclase-activating adrenergic receptor signaling pathway	0.00537634	24/18982	0.210594	0.49325	0.455849	ATP2B4	ATP2B4	1	4.25224	0.0416667
GO:0072540	GO:0072540	T-helper 17 cell lineage commitment	0.00537634	24/18982	0.210594	0.49325	0.455849	LGALS1	LGALS1	1	4.25224	0.0416667
GO:0086064	GO:0086064	cell communication by electrical coupling involved in cardiac conduction	0.00537634	24/18982	0.210594	0.49325	0.455849	ATP1B1	ATP1B1	1	4.25224	0.0416667
GO:1900407	GO:1900407	regulation of cellular response to oxidative stress	0.00537634	24/18982	0.210594	0.49325	0.455849	FUT8	FUT8	1	4.25224	0.0416667
GO:0016125	GO:0016125	sterol metabolic process	0.016129	162/18982	0.212392	0.496208	0.458583	FDXR/HDLBP/ABCG1	FDXR/HDLBP/ABCG1	3	1.88988	0.0185185
GO:0050729	GO:0050729	positive regulation of inflammatory response	0.016129	162/18982	0.212392	0.496208	0.458583	CCR2/ZBP1/LGALS1	CCR2/ZBP1/LGALS1	3	1.88988	0.0185185
GO:0032370	GO:0032370	positive regulation of lipid transport	0.0107527	88/18982	0.213375	0.496208	0.458583	ANXA2/ABCG1	ANXA2/ABCG1	2	2.3194	0.0227273
GO:0032411	GO:0032411	positive regulation of transporter activity	0.0107527	88/18982	0.213375	0.496208	0.458583	CCR2/ATP1B1	CCR2/ATP1B1	2	2.3194	0.0227273
GO:0034103	GO:0034103	regulation of tissue remodeling	0.0107527	88/18982	0.213375	0.496208	0.458583	CD38/UBASH3B	CD38/UBASH3B	2	2.3194	0.0227273
GO:0071347	GO:0071347	cellular response to interleukin-1	0.0107527	88/18982	0.213375	0.496208	0.458583	ZBP1/TANK	ZBP1/TANK	2	2.3194	0.0227273
GO:0016311	GO:0016311	dephosphorylation	0.0215054	242/18982	0.213796	0.496208	0.458583	DUSP4/SYNJ1/PPP2R5D/CDC14A	DUSP4/SYNJ1/PPP2R5D/CDC14A	4	1.68684	0.0165289
GO:0018209	GO:0018209	peptidyl-serine modification	0.0215054	242/18982	0.213796	0.496208	0.458583	GALNT2/CAMK4/MTOR/GADD45A	GALNT2/CAMK4/MTOR/GADD45A	4	1.68684	0.0165289
GO:0009166	GO:0009166	nucleotide catabolic process	0.016129	163/18982	0.214938	0.496208	0.458583	ADA/MTOR/OGT	ADA/MTOR/OGT	3	1.87829	0.0184049
GO:0010952	GO:0010952	positive regulation of peptidase activity	0.016129	163/18982	0.214938	0.496208	0.458583	PERP/CTSD/TANK	PERP/CTSD/TANK	3	1.87829	0.0184049
GO:0034612	GO:0034612	response to tumor necrosis factor	0.0215054	243/18982	0.215847	0.496208	0.458583	CD70/PTK2B/CD58/TANK	CD70/PTK2B/CD58/TANK	4	1.6799	0.0164609
GO:0046434	GO:0046434	organophosphate catabolic process	0.0215054	243/18982	0.215847	0.496208	0.458583	ADA/ACOT7/MTOR/OGT	ADA/ACOT7/MTOR/OGT	4	1.6799	0.0164609
GO:0044409	GO:0044409	symbiont entry into host	0.016129	164/18982	0.21749	0.496208	0.458583	CCR5/CBL/LGALS1	CCR5/CBL/LGALS1	3	1.86684	0.0182927
GO:0001919	GO:0001919	regulation of receptor recycling	0.00537634	25/18982	0.218339	0.496208	0.458583	ANXA2	ANXA2	1	4.08215	0.04
GO:0003085	GO:0003085	negative regulation of systemic arterial blood pressure	0.00537634	25/18982	0.218339	0.496208	0.458583	KCNK6	KCNK6	1	4.08215	0.04
GO:0006312	GO:0006312	mitotic recombination	0.00537634	25/18982	0.218339	0.496208	0.458583	SMC6	SMC6	1	4.08215	0.04
GO:0008211	GO:0008211	glucocorticoid metabolic process	0.00537634	25/18982	0.218339	0.496208	0.458583	H6PD	H6PD	1	4.08215	0.04
GO:0010878	GO:0010878	cholesterol storage	0.00537634	25/18982	0.218339	0.496208	0.458583	ABCG1	ABCG1	1	4.08215	0.04
GO:0010954	GO:0010954	positive regulation of protein processing	0.00537634	25/18982	0.218339	0.496208	0.458583	ANXA2	ANXA2	1	4.08215	0.04
GO:0014059	GO:0014059	regulation of dopamine secretion	0.00537634	25/18982	0.218339	0.496208	0.458583	ABAT	ABAT	1	4.08215	0.04
GO:0014829	GO:0014829	vascular associated smooth muscle contraction	0.00537634	25/18982	0.218339	0.496208	0.458583	CD38	CD38	1	4.08215	0.04
GO:0030813	GO:0030813	positive regulation of nucleotide catabolic process	0.00537634	25/18982	0.218339	0.496208	0.458583	MTOR	MTOR	1	4.08215	0.04
GO:0033123	GO:0033123	positive regulation of purine nucleotide catabolic process	0.00537634	25/18982	0.218339	0.496208	0.458583	MTOR	MTOR	1	4.08215	0.04
GO:0034453	GO:0034453	microtubule anchoring	0.00537634	25/18982	0.218339	0.496208	0.458583	CEP350	CEP350	1	4.08215	0.04
GO:0043302	GO:0043302	positive regulation of leukocyte degranulation	0.00537634	25/18982	0.218339	0.496208	0.458583	KLRC2	KLRC2	1	4.08215	0.04
GO:0043576	GO:0043576	regulation of respiratory gaseous exchange	0.00537634	25/18982	0.218339	0.496208	0.458583	SLC5A3	SLC5A3	1	4.08215	0.04
GO:0044090	GO:0044090	positive regulation of vacuole organization	0.00537634	25/18982	0.218339	0.496208	0.458583	ANXA2	ANXA2	1	4.08215	0.04
GO:0045821	GO:0045821	positive regulation of glycolytic process	0.00537634	25/18982	0.218339	0.496208	0.458583	MTOR	MTOR	1	4.08215	0.04
GO:0050999	GO:0050999	regulation of nitric-oxide synthase activity	0.00537634	25/18982	0.218339	0.496208	0.458583	ATP2B4	ATP2B4	1	4.08215	0.04
GO:0051152	GO:0051152	positive regulation of smooth muscle cell differentiation	0.00537634	25/18982	0.218339	0.496208	0.458583	OLFM2	OLFM2	1	4.08215	0.04
GO:0051875	GO:0051875	pigment granule localization	0.00537634	25/18982	0.218339	0.496208	0.458583	MYO5A	MYO5A	1	4.08215	0.04
GO:0060065	GO:0060065	uterus development	0.00537634	25/18982	0.218339	0.496208	0.458583	KDM5B	KDM5B	1	4.08215	0.04
GO:0070233	GO:0070233	negative regulation of T cell apoptotic process	0.00537634	25/18982	0.218339	0.496208	0.458583	ADA	ADA	1	4.08215	0.04
GO:0071467	GO:0071467	cellular response to pH	0.00537634	25/18982	0.218339	0.496208	0.458583	HVCN1	HVCN1	1	4.08215	0.04
GO:1901659	GO:1901659	glycosyl compound biosynthetic process	0.00537634	25/18982	0.218339	0.496208	0.458583	ADA	ADA	1	4.08215	0.04
GO:1903306	GO:1903306	negative regulation of regulated secretory pathway	0.00537634	25/18982	0.218339	0.496208	0.458583	CCR2	CCR2	1	4.08215	0.04
GO:1903902	GO:1903902	positive regulation of viral life cycle	0.00537634	25/18982	0.218339	0.496208	0.458583	LGALS1	LGALS1	1	4.08215	0.04
GO:2000209	GO:2000209	regulation of anoikis	0.00537634	25/18982	0.218339	0.496208	0.458583	TLE1	TLE1	1	4.08215	0.04
GO:0034762	GO:0034762	regulation of transmembrane transport	0.0376344	499/18982	0.218913	0.497126	0.459431	CCR2/PTK2B/UBASH3B/SLC7A5/OSBPL8/ATP1B1/ATP2B4	CCR2/PTK2B/UBASH3B/SLC7A5/OSBPL8/ATP1B1/ATP2B4	7	1.43162	0.0140281
GO:0042158	GO:0042158	lipoprotein biosynthetic process	0.0107527	90/18982	0.220569	0.499327	0.461465	SKI/RB1CC1	HHAT/RB1CC1	2	2.26786	0.0222222
GO:0048145	GO:0048145	regulation of fibroblast proliferation	0.0107527	90/18982	0.220569	0.499327	0.461465	TP53INP1/NLRC3	TP53INP1/NLRC3	2	2.26786	0.0222222
GO:0050672	GO:0050672	negative regulation of lymphocyte proliferation	0.0107527	90/18982	0.220569	0.499327	0.461465	CTLA4/HAVCR2	CTLA4/HAVCR2	2	2.26786	0.0222222
GO:0061515	GO:0061515	myeloid cell development	0.0107527	90/18982	0.220569	0.499327	0.461465	ANXA2/JMJD6	ANXA2/JMJD6	2	2.26786	0.0222222
GO:0009914	GO:0009914	hormone transport	0.0268817	330/18982	0.223477	0.504185	0.465954	CD38/ACSL4/ABAT/SLC7A5/KDM5B	CD38/ACSL4/ABAT/SLC7A5/KDM5B	5	1.54627	0.0151515
GO:0051591	GO:0051591	response to cAMP	0.0107527	91/18982	0.224173	0.504185	0.465954	AHR/PTK2B	AHR/PTK2B	2	2.24294	0.021978
GO:0051851	GO:0051851	modulation by host of symbiont process	0.0107527	91/18982	0.224173	0.504185	0.465954	APOBEC3H/SMC6	APOBEC3H/SMC6	2	2.24294	0.021978
GO:0071230	GO:0071230	cellular response to amino acid stimulus	0.0107527	91/18982	0.224173	0.504185	0.465954	MTOR/SLC7A5	MTOR/SLC7A5	2	2.24294	0.021978
GO:0097006	GO:0097006	regulation of plasma lipoprotein particle levels	0.0107527	91/18982	0.224173	0.504185	0.465954	ANXA2/ABCG1	ANXA2/ABCG1	2	2.24294	0.021978
GO:0030041	GO:0030041	actin filament polymerization	0.016129	167/18982	0.225183	0.504185	0.465954	PTK2B/MTOR/ARHGAP18	PTK2B/MTOR/ARHGAP18	3	1.8333	0.0179641
GO:0002026	GO:0002026	regulation of the force of heart contraction	0.00537634	26/18982	0.226008	0.504185	0.465954	ATP2B4	ATP2B4	1	3.92514	0.0384615
GO:0005980	GO:0005980	glycogen catabolic process	0.00537634	26/18982	0.226008	0.504185	0.465954	RB1CC1	RB1CC1	1	3.92514	0.0384615
GO:0009065	GO:0009065	glutamine family amino acid catabolic process	0.00537634	26/18982	0.226008	0.504185	0.465954	ATP2B4	ATP2B4	1	3.92514	0.0384615
GO:0010460	GO:0010460	positive regulation of heart rate	0.00537634	26/18982	0.226008	0.504185	0.465954	ADA	ADA	1	3.92514	0.0384615
GO:0016082	GO:0016082	synaptic vesicle priming	0.00537634	26/18982	0.226008	0.504185	0.465954	SYNJ1	SYNJ1	1	3.92514	0.0384615
GO:0019985	GO:0019985	translesion synthesis	0.00537634	26/18982	0.226008	0.504185	0.465954	PCLAF	PCLAF	1	3.92514	0.0384615
GO:0030204	GO:0030204	chondroitin sulfate metabolic process	0.00537634	26/18982	0.226008	0.504185	0.465954	DSE	DSE	1	3.92514	0.0384615
GO:0033598	GO:0033598	mammary gland epithelial cell proliferation	0.00537634	26/18982	0.226008	0.504185	0.465954	KDM5B	KDM5B	1	3.92514	0.0384615
GO:0034138	GO:0034138	toll-like receptor 3 signaling pathway	0.00537634	26/18982	0.226008	0.504185	0.465954	HAVCR2	HAVCR2	1	3.92514	0.0384615
GO:0036119	GO:0036119	response to platelet-derived growth factor	0.00537634	26/18982	0.226008	0.504185	0.465954	CBL	CBL	1	3.92514	0.0384615
GO:0090128	GO:0090128	regulation of synapse maturation	0.00537634	26/18982	0.226008	0.504185	0.465954	AGO2	AGO2	1	3.92514	0.0384615
GO:1902455	GO:1902455	negative regulation of stem cell population maintenance	0.00537634	26/18982	0.226008	0.504185	0.465954	OGT	OGT	1	3.92514	0.0384615
GO:2000273	GO:2000273	positive regulation of signaling receptor activity	0.00537634	26/18982	0.226008	0.504185	0.465954	CCR2	CCR2	1	3.92514	0.0384615
GO:0051494	GO:0051494	negative regulation of cytoskeleton organization	0.016129	168/18982	0.227759	0.505816	0.467462	CKAP2/TBCD/ARHGEF7	CKAP2/TBCD/ARHGEF7	3	1.82239	0.0178571
GO:0051963	GO:0051963	regulation of synapse assembly	0.016129	168/18982	0.227759	0.505816	0.467462	PTK2B/DOCK10/OGT	PTK2B/DOCK10/OGT	3	1.82239	0.0178571
GO:0002292	GO:0002292	T cell differentiation involved in immune response	0.0107527	92/18982	0.227782	0.505816	0.467462	MTOR/LGALS1	MTOR/LGALS1	2	2.21856	0.0217391
GO:0032456	GO:0032456	endocytic recycling	0.0107527	92/18982	0.227782	0.505816	0.467462	DENND1B/VPS35L	DENND1B/VPS35L	2	2.21856	0.0217391
GO:0032945	GO:0032945	negative regulation of mononuclear cell proliferation	0.0107527	92/18982	0.227782	0.505816	0.467462	CTLA4/HAVCR2	CTLA4/HAVCR2	2	2.21856	0.0217391
GO:0140029	GO:0140029	exocytic process	0.0107527	92/18982	0.227782	0.505816	0.467462	SYNJ1/SYTL2	SYNJ1/SYTL2	2	2.21856	0.0217391
GO:0006400	GO:0006400	tRNA modification	0.0107527	93/18982	0.231396	0.50956	0.470922	B3GNTL1/HSD17B10	B3GNTL1/HSD17B10	2	2.1947	0.0215054
GO:0006814	GO:0006814	sodium ion transport	0.0215054	251/18982	0.232447	0.50956	0.470922	SLC4A7/SLC5A3/ATP1B1/ATP2B4	SLC4A7/SLC5A3/ATP1B1/ATP2B4	4	1.62635	0.0159363
GO:0043524	GO:0043524	negative regulation of neuron apoptotic process	0.016129	170/18982	0.232929	0.50956	0.470922	RETREG1/VPS54/PTK2B	RETREG1/VPS54/PTK2B	3	1.80095	0.0176471
GO:1990845	GO:1990845	adaptive thermogenesis	0.016129	170/18982	0.232929	0.50956	0.470922	CCR2/RBPJ/OGT	CCR2/RBPJ/OGT	3	1.80095	0.0176471
GO:0009251	GO:0009251	glucan catabolic process	0.00537634	27/18982	0.233603	0.50956	0.470922	RB1CC1	RB1CC1	1	3.77977	0.037037
GO:0010875	GO:0010875	positive regulation of cholesterol efflux	0.00537634	27/18982	0.233603	0.50956	0.470922	ABCG1	ABCG1	1	3.77977	0.037037
GO:0010893	GO:0010893	positive regulation of steroid biosynthetic process	0.00537634	27/18982	0.233603	0.50956	0.470922	ABCG1	ABCG1	1	3.77977	0.037037
GO:0016233	GO:0016233	telomere capping	0.00537634	27/18982	0.233603	0.50956	0.470922	TEN1	TEN1	1	3.77977	0.037037
GO:0031365	GO:0031365	N-terminal protein amino acid modification	0.00537634	27/18982	0.233603	0.50956	0.470922	SKI	HHAT	1	3.77977	0.037037
GO:0031639	GO:0031639	plasminogen activation	0.00537634	27/18982	0.233603	0.50956	0.470922	ANXA2	ANXA2	1	3.77977	0.037037
GO:0035235	GO:0035235	ionotropic glutamate receptor signaling pathway	0.00537634	27/18982	0.233603	0.50956	0.470922	PTK2B	PTK2B	1	3.77977	0.037037
GO:0035313	GO:0035313	wound healing, spreading of epidermal cells	0.00537634	27/18982	0.233603	0.50956	0.470922	MTOR	MTOR	1	3.77977	0.037037
GO:0036296	GO:0036296	response to increased oxygen levels	0.00537634	27/18982	0.233603	0.50956	0.470922	SLC7A5	SLC7A5	1	3.77977	0.037037
GO:0042730	GO:0042730	fibrinolysis	0.00537634	27/18982	0.233603	0.50956	0.470922	ANXA2	ANXA2	1	3.77977	0.037037
GO:0042759	GO:0042759	long-chain fatty acid biosynthetic process	0.00537634	27/18982	0.233603	0.50956	0.470922	ACOT7	ACOT7	1	3.77977	0.037037
GO:0046037	GO:0046037	GMP metabolic process	0.00537634	27/18982	0.233603	0.50956	0.470922	ADA	ADA	1	3.77977	0.037037
GO:0048245	GO:0048245	eosinophil chemotaxis	0.00537634	27/18982	0.233603	0.50956	0.470922	DAPK2	DAPK2	1	3.77977	0.037037
GO:0051953	GO:0051953	negative regulation of amine transport	0.00537634	27/18982	0.233603	0.50956	0.470922	ABAT	ABAT	1	3.77977	0.037037
GO:1902993	GO:1902993	positive regulation of amyloid precursor protein catabolic process	0.00537634	27/18982	0.233603	0.50956	0.470922	ABCG1	ABCG1	1	3.77977	0.037037
GO:1903319	GO:1903319	positive regulation of protein maturation	0.00537634	27/18982	0.233603	0.50956	0.470922	ANXA2	ANXA2	1	3.77977	0.037037
GO:0042475	GO:0042475	odontogenesis of dentin-containing tooth	0.0107527	94/18982	0.235013	0.50956	0.470922	PERP/RUNX2	PERP/RUNX2	2	2.17136	0.0212766
GO:0071677	GO:0071677	positive regulation of mononuclear cell migration	0.0107527	94/18982	0.235013	0.50956	0.470922	CCR2/PTK2B	CCR2/PTK2B	2	2.17136	0.0212766
GO:2000278	GO:2000278	regulation of DNA biosynthetic process	0.0107527	94/18982	0.235013	0.50956	0.470922	PTK2B/TEN1	PTK2B/TEN1	2	2.17136	0.0212766
GO:0008202	GO:0008202	steroid metabolic process	0.0268817	337/18982	0.236008	0.50956	0.470922	FDXR/H6PD/HSD17B10/HDLBP/ABCG1	FDXR/H6PD/HSD17B10/HDLBP/ABCG1	5	1.51415	0.0148368
GO:0009205	GO:0009205	purine ribonucleoside triphosphate metabolic process	0.0215054	253/18982	0.236647	0.50956	0.470922	NUDT2/MTOR/OGT/ATP1B1	NUDT2/MTOR/OGT/ATP1B1	4	1.6135	0.0158103
GO:0060047	GO:0060047	heart contraction	0.0215054	253/18982	0.236647	0.50956	0.470922	ADA/MTOR/ATP1B1/ATP2B4	ADA/MTOR/ATP1B1/ATP2B4	4	1.6135	0.0158103
GO:0007589	GO:0007589	body fluid secretion	0.0107527	95/18982	0.238633	0.50956	0.470922	ADA/NCOR2	ADA/NCOR2	2	2.1485	0.0210526
GO:0010660	GO:0010660	regulation of muscle cell apoptotic process	0.0107527	95/18982	0.238633	0.50956	0.470922	PTK2B/SLC7A5	PTK2B/SLC7A5	2	2.1485	0.0210526
GO:0030509	GO:0030509	BMP signaling pathway	0.016129	173/18982	0.240723	0.50956	0.470922	RBPJ/NBL1/RUNX2	RBPJ/NBL1/RUNX2	3	1.76972	0.017341
GO:0050792	GO:0050792	regulation of viral process	0.016129	173/18982	0.240723	0.50956	0.470922	APOBEC3H/OASL/LGALS1	APOBEC3H/OASL/LGALS1	3	1.76972	0.017341
GO:0050796	GO:0050796	regulation of insulin secretion	0.016129	173/18982	0.240723	0.50956	0.470922	CD38/ACSL4/ABAT	CD38/ACSL4/ABAT	3	1.76972	0.017341
GO:0098754	GO:0098754	detoxification	0.016129	173/18982	0.240723	0.50956	0.470922	MT1E/TP53INP1/MT1F	MT1E/TP53INP1/MT1F	3	1.76972	0.017341
GO:1902904	GO:1902904	negative regulation of supramolecular fiber organization	0.016129	173/18982	0.240723	0.50956	0.470922	CKAP2/TBCD/ARHGEF7	CKAP2/TBCD/ARHGEF7	3	1.76972	0.017341
GO:0090257	GO:0090257	regulation of muscle system process	0.0215054	255/18982	0.240864	0.50956	0.470922	ADA/ABAT/ATP1B1/ATP2B4	ADA/ABAT/ATP1B1/ATP2B4	4	1.60084	0.0156863
GO:0001702	GO:0001702	gastrulation with mouth forming second	0.00537634	28/18982	0.241123	0.50956	0.470922	ETS2	ETS2	1	3.64478	0.0357143
GO:0002726	GO:0002726	positive regulation of T cell cytokine production	0.00537634	28/18982	0.241123	0.50956	0.470922	DENND1B	DENND1B	1	3.64478	0.0357143
GO:0003272	GO:0003272	endocardial cushion formation	0.00537634	28/18982	0.241123	0.50956	0.470922	RBPJ	RBPJ	1	3.64478	0.0357143
GO:0007141	GO:0007141	male meiosis I	0.00537634	28/18982	0.241123	0.50956	0.470922	FOXJ2	FOXJ2	1	3.64478	0.0357143
GO:0009081	GO:0009081	branched-chain amino acid metabolic process	0.00537634	28/18982	0.241123	0.50956	0.470922	HSD17B10	HSD17B10	1	3.64478	0.0357143
GO:0009264	GO:0009264	deoxyribonucleotide catabolic process	0.00537634	28/18982	0.241123	0.50956	0.470922	ADA	ADA	1	3.64478	0.0357143
GO:0010592	GO:0010592	positive regulation of lamellipodium assembly	0.00537634	28/18982	0.241123	0.50956	0.470922	MTOR	MTOR	1	3.64478	0.0357143
GO:0010758	GO:0010758	regulation of macrophage chemotaxis	0.00537634	28/18982	0.241123	0.50956	0.470922	PTK2B	PTK2B	1	3.64478	0.0357143
GO:0010818	GO:0010818	T cell chemotaxis	0.00537634	28/18982	0.241123	0.50956	0.470922	CCR2	CCR2	1	3.64478	0.0357143
GO:0010882	GO:0010882	regulation of cardiac muscle contraction by calcium ion signaling	0.00537634	28/18982	0.241123	0.50956	0.470922	ATP1B1	ATP1B1	1	3.64478	0.0357143
GO:0019433	GO:0019433	triglyceride catabolic process	0.00537634	28/18982	0.241123	0.50956	0.470922	ABHD5	ABHD5	1	3.64478	0.0357143
GO:0032740	GO:0032740	positive regulation of interleukin-17 production	0.00537634	28/18982	0.241123	0.50956	0.470922	SLC7A5	SLC7A5	1	3.64478	0.0357143
GO:0035020	GO:0035020	regulation of Rac protein signal transduction	0.00537634	28/18982	0.241123	0.50956	0.470922	OGT	OGT	1	3.64478	0.0357143
GO:0035902	GO:0035902	response to immobilization stress	0.00537634	28/18982	0.241123	0.50956	0.470922	PTK2B	PTK2B	1	3.64478	0.0357143
GO:0035929	GO:0035929	steroid hormone secretion	0.00537634	28/18982	0.241123	0.50956	0.470922	KDM5B	KDM5B	1	3.64478	0.0357143
GO:0039529	GO:0039529	RIG-I signaling pathway	0.00537634	28/18982	0.241123	0.50956	0.470922	OASL	OASL	1	3.64478	0.0357143
GO:0046386	GO:0046386	deoxyribose phosphate catabolic process	0.00537634	28/18982	0.241123	0.50956	0.470922	ADA	ADA	1	3.64478	0.0357143
GO:0046949	GO:0046949	fatty-acyl-CoA biosynthetic process	0.00537634	28/18982	0.241123	0.50956	0.470922	ACSL4	ACSL4	1	3.64478	0.0357143
GO:0048714	GO:0048714	positive regulation of oligodendrocyte differentiation	0.00537634	28/18982	0.241123	0.50956	0.470922	MTOR	MTOR	1	3.64478	0.0357143
GO:0050857	GO:0050857	positive regulation of antigen receptor-mediated signaling pathway	0.00537634	28/18982	0.241123	0.50956	0.470922	ADA	ADA	1	3.64478	0.0357143
GO:0050996	GO:0050996	positive regulation of lipid catabolic process	0.00537634	28/18982	0.241123	0.50956	0.470922	ABHD5	ABHD5	1	3.64478	0.0357143
GO:0060117	GO:0060117	auditory receptor cell development	0.00537634	28/18982	0.241123	0.50956	0.470922	SLC4A7	SLC4A7	1	3.64478	0.0357143
GO:0061744	GO:0061744	motor behavior	0.00537634	28/18982	0.241123	0.50956	0.470922	VPS54	VPS54	1	3.64478	0.0357143
GO:0086013	GO:0086013	membrane repolarization during cardiac muscle cell action potential	0.00537634	28/18982	0.241123	0.50956	0.470922	ATP1B1	ATP1B1	1	3.64478	0.0357143
GO:0097186	GO:0097186	amelogenesis	0.00537634	28/18982	0.241123	0.50956	0.470922	PERP	PERP	1	3.64478	0.0357143
GO:1901658	GO:1901658	glycosyl compound catabolic process	0.00537634	28/18982	0.241123	0.50956	0.470922	ADA	ADA	1	3.64478	0.0357143
GO:1902473	GO:1902473	regulation of protein localization to synapse	0.00537634	28/18982	0.241123	0.50956	0.470922	OGT	OGT	1	3.64478	0.0357143
GO:1902683	GO:1902683	regulation of receptor localization to synapse	0.00537634	28/18982	0.241123	0.50956	0.470922	OGT	OGT	1	3.64478	0.0357143
GO:1902894	GO:1902894	negative regulation of miRNA transcription	0.00537634	28/18982	0.241123	0.50956	0.470922	NCOR2	NCOR2	1	3.64478	0.0357143
GO:1903779	GO:1903779	regulation of cardiac conduction	0.00537634	28/18982	0.241123	0.50956	0.470922	ATP2B4	ATP2B4	1	3.64478	0.0357143
GO:2000319	GO:2000319	regulation of T-helper 17 cell differentiation	0.00537634	28/18982	0.241123	0.50956	0.470922	LGALS1	LGALS1	1	3.64478	0.0357143
GO:2000647	GO:2000647	negative regulation of stem cell proliferation	0.00537634	28/18982	0.241123	0.50956	0.470922	RBPJ	RBPJ	1	3.64478	0.0357143
GO:0006790	GO:0006790	sulfur compound metabolic process	0.0268817	340/18982	0.241438	0.50956	0.470922	FAR2/BLMH/ACOT7/ACSL4/DSE	FAR2/BLMH/ACOT7/ACSL4/DSE	5	1.50079	0.0147059
GO:0007178	GO:0007178	cell surface receptor protein serine/threonine kinase signaling pathway	0.0322581	427/18982	0.242052	0.50956	0.470922	FUT8/RBPJ/NBL1/LDLRAD4/RUNX2/OGT	FUT8/RBPJ/NBL1/LDLRAD4/RUNX2/OGT	6	1.43401	0.0140515
GO:0010033	GO:0010033	NA	0.0322581	427/18982	0.242052	0.50956	0.470922	IL9R/TNIP3/IL12RB2/LPIN2/IL10RB/IL18RAP	IL9R/TNIP3/IL12RB2/LPIN2/IL10RB/IL18RAP	6	1.43401	0.0140515
GO:0006096	GO:0006096	glycolytic process	0.0107527	96/18982	0.242256	0.50956	0.470922	MTOR/OGT	MTOR/OGT	2	2.12612	0.0208333
GO:0007044	GO:0007044	cell-substrate junction assembly	0.0107527	96/18982	0.242256	0.50956	0.470922	PTK2B/ARHGEF7	PTK2B/ARHGEF7	2	2.12612	0.0208333
GO:0015837	GO:0015837	amine transport	0.0107527	96/18982	0.242256	0.50956	0.470922	ABAT/SLC7A5	ABAT/SLC7A5	2	2.12612	0.0208333
GO:0072091	GO:0072091	regulation of stem cell proliferation	0.0107527	96/18982	0.242256	0.50956	0.470922	RBPJ/RUNX2	RBPJ/RUNX2	2	2.12612	0.0208333
GO:0015698	GO:0015698	inorganic anion transport	0.016129	174/18982	0.24333	0.511082	0.472328	CLIC5/CLIC3/SLC4A7	CLIC5/CLIC3/SLC4A7	3	1.75955	0.0172414
GO:0060041	GO:0060041	retina development in camera-type eye	0.016129	174/18982	0.24333	0.511082	0.472328	VSTM4/JMJD6/ATP2B4	VSTM4/JMJD6/ATP2B4	3	1.75955	0.0172414
GO:0071214	GO:0071214	cellular response to abiotic stimulus	0.0268817	342/18982	0.245077	0.512799	0.473915	TP53INP1/HVCN1/MTOR/GADD45A/TANK	TP53INP1/HVCN1/MTOR/GADD45A/TANK	5	1.49201	0.0146199
GO:0104004	GO:0104004	cellular response to environmental stimulus	0.0268817	342/18982	0.245077	0.512799	0.473915	TP53INP1/HVCN1/MTOR/GADD45A/TANK	TP53INP1/HVCN1/MTOR/GADD45A/TANK	5	1.49201	0.0146199
GO:0010631	GO:0010631	epithelial cell migration	0.0107527	97/18982	0.245881	0.512799	0.473915	MTOR/RLF	MTOR/INSL3	2	2.1042	0.0206186
GO:0035023	GO:0035023	regulation of Rho protein signal transduction	0.0107527	97/18982	0.245881	0.512799	0.473915	DOCK10/MYO9B	DOCK10/MYO9B	2	2.1042	0.0206186
GO:0060395	GO:0060395	SMAD protein signal transduction	0.0107527	97/18982	0.245881	0.512799	0.473915	LDLRAD4/RUNX2	LDLRAD4/RUNX2	2	2.1042	0.0206186
GO:0061337	GO:0061337	cardiac conduction	0.0107527	97/18982	0.245881	0.512799	0.473915	ATP1B1/ATP2B4	ATP1B1/ATP2B4	2	2.1042	0.0206186
GO:0006937	GO:0006937	regulation of muscle contraction	0.016129	175/18982	0.245943	0.512799	0.473915	ADA/ABAT/ATP1B1	ADA/ABAT/ATP1B1	3	1.74949	0.0171429
GO:0033044	GO:0033044	regulation of chromosome organization	0.0215054	258/18982	0.247223	0.512799	0.473915	CENPF/SMC6/ATF7IP2/TEN1	CENPF/SMC6/ATF7IP2/TEN1	4	1.58223	0.0155039
GO:0000272	GO:0000272	polysaccharide catabolic process	0.00537634	29/18982	0.24857	0.512799	0.473915	RB1CC1	RB1CC1	1	3.5191	0.0344828
GO:0001778	GO:0001778	plasma membrane repair	0.00537634	29/18982	0.24857	0.512799	0.473915	ANXA2	ANXA2	1	3.5191	0.0344828
GO:0006910	GO:0006910	phagocytosis, recognition	0.00537634	29/18982	0.24857	0.512799	0.473915	JMJD6	JMJD6	1	3.5191	0.0344828
GO:0009312	GO:0009312	oligosaccharide biosynthetic process	0.00537634	29/18982	0.24857	0.512799	0.473915	FUT8	FUT8	1	3.5191	0.0344828
GO:0010039	GO:0010039	response to iron ion	0.00537634	29/18982	0.24857	0.512799	0.473915	ABAT	ABAT	1	3.5191	0.0344828
GO:0015740	GO:0015740	C4-dicarboxylate transport	0.00537634	29/18982	0.24857	0.512799	0.473915	ABAT	ABAT	1	3.5191	0.0344828
GO:0031579	GO:0031579	membrane raft organization	0.00537634	29/18982	0.24857	0.512799	0.473915	ANXA2	ANXA2	1	3.5191	0.0344828
GO:0032801	GO:0032801	receptor catabolic process	0.00537634	29/18982	0.24857	0.512799	0.473915	ANXA2	ANXA2	1	3.5191	0.0344828
GO:0042278	GO:0042278	purine nucleoside metabolic process	0.00537634	29/18982	0.24857	0.512799	0.473915	ADA	ADA	1	3.5191	0.0344828
GO:0045742	GO:0045742	positive regulation of epidermal growth factor receptor signaling pathway	0.00537634	29/18982	0.24857	0.512799	0.473915	CBL	CBL	1	3.5191	0.0344828
GO:0045948	GO:0045948	positive regulation of translational initiation	0.00537634	29/18982	0.24857	0.512799	0.473915	MTOR	MTOR	1	3.5191	0.0344828
GO:0046639	GO:0046639	negative regulation of alpha-beta T cell differentiation	0.00537634	29/18982	0.24857	0.512799	0.473915	LGALS1	LGALS1	1	3.5191	0.0344828
GO:0060479	GO:0060479	lung cell differentiation	0.00537634	29/18982	0.24857	0.512799	0.473915	RBPJ	RBPJ	1	3.5191	0.0344828
GO:0060487	GO:0060487	lung epithelial cell differentiation	0.00537634	29/18982	0.24857	0.512799	0.473915	RBPJ	RBPJ	1	3.5191	0.0344828
GO:0060765	GO:0060765	regulation of androgen receptor signaling pathway	0.00537634	29/18982	0.24857	0.512799	0.473915	NCOR2	NCOR2	1	3.5191	0.0344828
GO:0090594	GO:0090594	inflammatory response to wounding	0.00537634	29/18982	0.24857	0.512799	0.473915	CCR2	CCR2	1	3.5191	0.0344828
GO:0097107	GO:0097107	postsynaptic density assembly	0.00537634	29/18982	0.24857	0.512799	0.473915	PTK2B	PTK2B	1	3.5191	0.0344828
GO:0019216	GO:0019216	regulation of lipid metabolic process	0.0268817	344/18982	0.248731	0.512799	0.473915	H6PD/MTOR/OGT/ABCG1/ABHD5	H6PD/MTOR/OGT/ABCG1/ABHD5	5	1.48334	0.0145349
GO:0009199	GO:0009199	ribonucleoside triphosphate metabolic process	0.0215054	259/18982	0.249351	0.513311	0.474388	NUDT2/MTOR/OGT/ATP1B1	NUDT2/MTOR/OGT/ATP1B1	4	1.57612	0.015444
GO:0051222	GO:0051222	positive regulation of protein transport	0.0215054	259/18982	0.249351	0.513311	0.474388	CD38/ACSL4/ABAT/ABCG1	CD38/ACSL4/ABAT/ABCG1	4	1.57612	0.015444
GO:0046032	GO:0046032	ADP catabolic process	0.0107527	98/18982	0.249509	0.513311	0.474388	MTOR/OGT	MTOR/OGT	2	2.08273	0.0204082
GO:0007254	GO:0007254	JNK cascade	0.016129	177/18982	0.251181	0.515842	0.476728	PTK2B/GADD45A/RB1CC1	PTK2B/GADD45A/RB1CC1	3	1.72972	0.0169492
GO:1902905	GO:1902905	positive regulation of supramolecular fiber organization	0.016129	177/18982	0.251181	0.515842	0.476728	PTK2B/PDE4DIP/MTOR	PTK2B/PDE4DIP/MTOR	3	1.72972	0.0169492
GO:0045638	GO:0045638	negative regulation of myeloid cell differentiation	0.0107527	99/18982	0.253138	0.515842	0.476728	PTK2B/UBASH3B	PTK2B/UBASH3B	2	2.06169	0.020202
GO:0048525	GO:0048525	negative regulation of viral process	0.0107527	99/18982	0.253138	0.515842	0.476728	APOBEC3H/OASL	APOBEC3H/OASL	2	2.06169	0.020202
GO:0070664	GO:0070664	negative regulation of leukocyte proliferation	0.0107527	99/18982	0.253138	0.515842	0.476728	CTLA4/HAVCR2	CTLA4/HAVCR2	2	2.06169	0.020202
GO:0046883	GO:0046883	regulation of hormone secretion	0.0215054	261/18982	0.253618	0.515842	0.476728	CD38/ACSL4/ABAT/KDM5B	CD38/ACSL4/ABAT/KDM5B	4	1.56404	0.0153257
GO:0006820	GO:0006820	monoatomic anion transport	0.016129	178/18982	0.253807	0.515842	0.476728	CLIC5/CLIC3/SLC4A7	CLIC5/CLIC3/SLC4A7	3	1.72001	0.0168539
GO:0003015	GO:0003015	heart process	0.0215054	262/18982	0.255758	0.515842	0.476728	ADA/MTOR/ATP1B1/ATP2B4	ADA/MTOR/ATP1B1/ATP2B4	4	1.55807	0.0152672
GO:0007026	GO:0007026	negative regulation of microtubule depolymerization	0.00537634	30/18982	0.255944	0.515842	0.476728	CKAP2	CKAP2	1	3.40179	0.0333333
GO:0009119	GO:0009119	ribonucleoside metabolic process	0.00537634	30/18982	0.255944	0.515842	0.476728	ADA	ADA	1	3.40179	0.0333333
GO:0014046	GO:0014046	dopamine secretion	0.00537634	30/18982	0.255944	0.515842	0.476728	ABAT	ABAT	1	3.40179	0.0333333
GO:0015732	GO:0015732	prostaglandin transport	0.00537634	30/18982	0.255944	0.515842	0.476728	ACSL4	ACSL4	1	3.40179	0.0333333
GO:0032703	GO:0032703	negative regulation of interleukin-2 production	0.00537634	30/18982	0.255944	0.515842	0.476728	HAVCR2	HAVCR2	1	3.40179	0.0333333
GO:0034508	GO:0034508	centromere complex assembly	0.00537634	30/18982	0.255944	0.515842	0.476728	CENPF	CENPF	1	3.40179	0.0333333
GO:0043032	GO:0043032	positive regulation of macrophage activation	0.00537634	30/18982	0.255944	0.515842	0.476728	HAVCR2	HAVCR2	1	3.40179	0.0333333
GO:0045540	GO:0045540	regulation of cholesterol biosynthetic process	0.00537634	30/18982	0.255944	0.515842	0.476728	ABCG1	ABCG1	1	3.40179	0.0333333
GO:0045672	GO:0045672	positive regulation of osteoclast differentiation	0.00537634	30/18982	0.255944	0.515842	0.476728	FAM102A	EEIG1	1	3.40179	0.0333333
GO:0051984	GO:0051984	positive regulation of chromosome segregation	0.00537634	30/18982	0.255944	0.515842	0.476728	SMC6	SMC6	1	3.40179	0.0333333
GO:0070168	GO:0070168	negative regulation of biomineral tissue development	0.00537634	30/18982	0.255944	0.515842	0.476728	PTK2B	PTK2B	1	3.40179	0.0333333
GO:0070536	GO:0070536	protein K63-linked deubiquitination	0.00537634	30/18982	0.255944	0.515842	0.476728	OTUB2	OTUB2	1	3.40179	0.0333333
GO:0071108	GO:0071108	protein K48-linked deubiquitination	0.00537634	30/18982	0.255944	0.515842	0.476728	OTUB2	OTUB2	1	3.40179	0.0333333
GO:0090330	GO:0090330	regulation of platelet aggregation	0.00537634	30/18982	0.255944	0.515842	0.476728	UBASH3B	UBASH3B	1	3.40179	0.0333333
GO:0106118	GO:0106118	regulation of sterol biosynthetic process	0.00537634	30/18982	0.255944	0.515842	0.476728	ABCG1	ABCG1	1	3.40179	0.0333333
GO:0120255	GO:0120255	olefinic compound biosynthetic process	0.00537634	30/18982	0.255944	0.515842	0.476728	H6PD	H6PD	1	3.40179	0.0333333
GO:1900745	GO:1900745	positive regulation of p38MAPK cascade	0.00537634	30/18982	0.255944	0.515842	0.476728	GADD45A	GADD45A	1	3.40179	0.0333333
GO:1902932	GO:1902932	positive regulation of alcohol biosynthetic process	0.00537634	30/18982	0.255944	0.515842	0.476728	ABCG1	ABCG1	1	3.40179	0.0333333
GO:1903672	GO:1903672	positive regulation of sprouting angiogenesis	0.00537634	30/18982	0.255944	0.515842	0.476728	CLIC3	CLIC3	1	3.40179	0.0333333
GO:1904357	GO:1904357	negative regulation of telomere maintenance via telomere lengthening	0.00537634	30/18982	0.255944	0.515842	0.476728	TEN1	TEN1	1	3.40179	0.0333333
GO:2000629	GO:2000629	negative regulation of miRNA metabolic process	0.00537634	30/18982	0.255944	0.515842	0.476728	NCOR2	NCOR2	1	3.40179	0.0333333
GO:1903169	GO:1903169	regulation of calcium ion transmembrane transport	0.016129	179/18982	0.256436	0.515842	0.476728	PTK2B/UBASH3B/ATP1B1	PTK2B/UBASH3B/ATP1B1	3	1.7104	0.0167598
GO:0010596	GO:0010596	negative regulation of endothelial cell migration	0.0107527	100/18982	0.256769	0.515842	0.476728	GADD45A/ATP2B4	GADD45A/ATP2B4	2	2.04108	0.02
GO:0019364	GO:0019364	pyridine nucleotide catabolic process	0.0107527	100/18982	0.256769	0.515842	0.476728	MTOR/OGT	MTOR/OGT	2	2.04108	0.02
GO:0071229	GO:0071229	cellular response to acid chemical	0.0107527	100/18982	0.256769	0.515842	0.476728	MTOR/SLC7A5	MTOR/SLC7A5	2	2.04108	0.02
GO:0090132	GO:0090132	epithelium migration	0.0107527	100/18982	0.256769	0.515842	0.476728	MTOR/RLF	MTOR/INSL3	2	2.04108	0.02
GO:0046777	GO:0046777	protein autophosphorylation	0.016129	180/18982	0.25907	0.520106	0.480668	PTK2B/MTOR/DAPK2	PTK2B/MTOR/DAPK2	3	1.7009	0.0166667
GO:0021700	GO:0021700	developmental maturation	0.0268817	350/18982	0.259776	0.520234	0.480787	AGO2/RBPJ/PTK2B/RUNX2/RLF	AGO2/RBPJ/PTK2B/RUNX2/INSL3	5	1.45791	0.0142857
GO:0009137	GO:0009137	purine nucleoside diphosphate catabolic process	0.0107527	101/18982	0.2604	0.520234	0.480787	MTOR/OGT	MTOR/OGT	2	2.02087	0.019802
GO:0009181	GO:0009181	purine ribonucleoside diphosphate catabolic process	0.0107527	101/18982	0.2604	0.520234	0.480787	MTOR/OGT	MTOR/OGT	2	2.02087	0.019802
GO:0010657	GO:0010657	muscle cell apoptotic process	0.0107527	101/18982	0.2604	0.520234	0.480787	PTK2B/SLC7A5	PTK2B/SLC7A5	2	2.02087	0.019802
GO:0120162	GO:0120162	positive regulation of cold-induced thermogenesis	0.0107527	101/18982	0.2604	0.520234	0.480787	CCR2/OGT	CCR2/OGT	2	2.02087	0.019802
GO:1903035	GO:1903035	negative regulation of response to wounding	0.0107527	101/18982	0.2604	0.520234	0.480787	UBASH3B/ANXA2	UBASH3B/ANXA2	2	2.02087	0.019802
GO:2001251	GO:2001251	negative regulation of chromosome organization	0.0107527	101/18982	0.2604	0.520234	0.480787	CENPF/TEN1	CENPF/TEN1	2	2.02087	0.019802
GO:0050727	GO:0050727	regulation of inflammatory response	0.0322581	439/18982	0.261639	0.520234	0.480787	ADA/CCR2/AHR/ZBP1/LGALS1/NLRC3	ADA/CCR2/AHR/ZBP1/LGALS1/NLRC3	6	1.39481	0.0136674
GO:0006359	GO:0006359	regulation of transcription by RNA polymerase III	0.00537634	31/18982	0.263247	0.520234	0.480787	MTOR	MTOR	1	3.29206	0.0322581
GO:0006783	GO:0006783	heme biosynthetic process	0.00537634	31/18982	0.263247	0.520234	0.480787	TMEM14C	TMEM14C	1	3.29206	0.0322581
GO:0007064	GO:0007064	mitotic sister chromatid cohesion	0.00537634	31/18982	0.263247	0.520234	0.480787	SMC1A	SMC1A	1	3.29206	0.0322581
GO:0008209	GO:0008209	androgen metabolic process	0.00537634	31/18982	0.263247	0.520234	0.480787	HSD17B10	HSD17B10	1	3.29206	0.0322581
GO:0014850	GO:0014850	response to muscle activity	0.00537634	31/18982	0.263247	0.520234	0.480787	SLC7A5	SLC7A5	1	3.29206	0.0322581
GO:0018345	GO:0018345	protein palmitoylation	0.00537634	31/18982	0.263247	0.520234	0.480787	SKI	HHAT	1	3.29206	0.0322581
GO:0019886	GO:0019886	antigen processing and presentation of exogenous peptide antigen via MHC class II	0.00537634	31/18982	0.263247	0.520234	0.480787	CTSD	CTSD	1	3.29206	0.0322581
GO:0030262	GO:0030262	apoptotic nuclear changes	0.00537634	31/18982	0.263247	0.520234	0.480787	VPS54	VPS54	1	3.29206	0.0322581
GO:0034250	GO:0034250	positive regulation of amide metabolic process	0.00537634	31/18982	0.263247	0.520234	0.480787	ABCG1	ABCG1	1	3.29206	0.0322581
GO:0039694	GO:0039694	viral RNA genome replication	0.00537634	31/18982	0.263247	0.520234	0.480787	APOBEC3H	APOBEC3H	1	3.29206	0.0322581
GO:0050654	GO:0050654	chondroitin sulfate proteoglycan metabolic process	0.00537634	31/18982	0.263247	0.520234	0.480787	DSE	DSE	1	3.29206	0.0322581
GO:0070723	GO:0070723	response to cholesterol	0.00537634	31/18982	0.263247	0.520234	0.480787	CCR5	CCR5	1	3.29206	0.0322581
GO:0072677	GO:0072677	eosinophil migration	0.00537634	31/18982	0.263247	0.520234	0.480787	DAPK2	DAPK2	1	3.29206	0.0322581
GO:0090382	GO:0090382	phagosome maturation	0.00537634	31/18982	0.263247	0.520234	0.480787	SLC4A7	SLC4A7	1	3.29206	0.0322581
GO:0097421	GO:0097421	liver regeneration	0.00537634	31/18982	0.263247	0.520234	0.480787	SLC7A5	SLC7A5	1	3.29206	0.0322581
GO:0043367	GO:0043367	CD4-positive, alpha-beta T cell differentiation	0.0107527	102/18982	0.264032	0.520993	0.481488	MTOR/LGALS1	MTOR/LGALS1	2	2.00105	0.0196078
GO:0048534	GO:0048534	hematopoietic or lymphoid organ development	0.0107527	102/18982	0.264032	0.520993	0.481488	ADA/RIPK3	ADA/RIPK3	2	2.00105	0.0196078
GO:0043534	GO:0043534	blood vessel endothelial cell migration	0.016129	182/18982	0.264347	0.520993	0.481488	PTK2B/GADD45A/ATP2B4	PTK2B/GADD45A/ATP2B4	3	1.6822	0.0164835
GO:0044272	GO:0044272	sulfur compound biosynthetic process	0.016129	182/18982	0.264347	0.520993	0.481488	ACOT7/ACSL4/DSE	ACOT7/ACSL4/DSE	3	1.6822	0.0164835
GO:1903522	GO:1903522	regulation of blood circulation	0.0215054	267/18982	0.266511	0.52211	0.48252	CD38/ADA/ATP1B1/ATP2B4	CD38/ADA/ATP1B1/ATP2B4	4	1.5289	0.0149813
GO:0002262	GO:0002262	myeloid cell homeostasis	0.016129	183/18982	0.266991	0.52211	0.48252	CCR2/TMEM14C/JMJD6	CCR2/TMEM14C/JMJD6	3	1.67301	0.0163934
GO:0072331	GO:0072331	signal transduction by p53 class mediator	0.016129	183/18982	0.266991	0.52211	0.48252	PERP/CDIP1/MTOR	PERP/CDIP1/MTOR	3	1.67301	0.0163934
GO:0043279	GO:0043279	response to alkaloid	0.0107527	103/18982	0.267664	0.52211	0.48252	PTK2B/ABAT	PTK2B/ABAT	2	1.98163	0.0194175
GO:0051310	GO:0051310	metaphase chromosome alignment	0.0107527	103/18982	0.267664	0.52211	0.48252	FAM83D/CENPF	FAM83D/CENPF	2	1.98163	0.0194175
GO:0072526	GO:0072526	pyridine-containing compound catabolic process	0.0107527	103/18982	0.267664	0.52211	0.48252	MTOR/OGT	MTOR/OGT	2	1.98163	0.0194175
GO:0150115	GO:0150115	cell-substrate junction organization	0.0107527	103/18982	0.267664	0.52211	0.48252	PTK2B/ARHGEF7	PTK2B/ARHGEF7	2	1.98163	0.0194175
GO:0009314	GO:0009314	response to radiation	0.0322581	443/18982	0.268262	0.52211	0.48252	PCLAF/TP53INP1/CBL/SMC1A/GADD45A/TANK	PCLAF/TP53INP1/CBL/SMC1A/GADD45A/TANK	6	1.38222	0.013544
GO:0031331	GO:0031331	positive regulation of cellular catabolic process	0.0215054	268/18982	0.268671	0.52211	0.48252	TP53INP1/MTOR/RB1CC1/ABHD5	TP53INP1/MTOR/RB1CC1/ABHD5	4	1.52319	0.0149254
GO:0042063	GO:0042063	gliogenesis	0.0268817	355/18982	0.269069	0.52211	0.48252	VPS54/CCR2/PTK2B/MTOR/SLC7A5	VPS54/CCR2/PTK2B/MTOR/SLC7A5	5	1.43738	0.0140845
GO:0042060	GO:0042060	wound healing	0.0322581	444/18982	0.269924	0.52211	0.48252	UBASH3B/MTOR/JAML/ANXA5/ANXA2/RLF	UBASH3B/MTOR/JAML/ANXA5/ANXA2/INSL3	6	1.3791	0.0135135
GO:0000289	GO:0000289	nuclear-transcribed mRNA poly(A) tail shortening	0.00537634	32/18982	0.270478	0.52211	0.48252	AGO2	AGO2	1	3.18918	0.03125
GO:0001958	GO:0001958	endochondral ossification	0.00537634	32/18982	0.270478	0.52211	0.48252	RUNX2	RUNX2	1	3.18918	0.03125
GO:0003299	GO:0003299	muscle hypertrophy in response to stress	0.00537634	32/18982	0.270478	0.52211	0.48252	ATP2B4	ATP2B4	1	3.18918	0.03125
GO:0006221	GO:0006221	pyrimidine nucleotide biosynthetic process	0.00537634	32/18982	0.270478	0.52211	0.48252	SLC4A7	SLC4A7	1	3.18918	0.03125
GO:0007274	GO:0007274	neuromuscular synaptic transmission	0.00537634	32/18982	0.270478	0.52211	0.48252	VPS54	VPS54	1	3.18918	0.03125
GO:0009069	GO:0009069	serine family amino acid metabolic process	0.00537634	32/18982	0.270478	0.52211	0.48252	SERINC5	SERINC5	1	3.18918	0.03125
GO:0010458	GO:0010458	exit from mitosis	0.00537634	32/18982	0.270478	0.52211	0.48252	CDC14A	CDC14A	1	3.18918	0.03125
GO:0010644	GO:0010644	cell communication by electrical coupling	0.00537634	32/18982	0.270478	0.52211	0.48252	ATP1B1	ATP1B1	1	3.18918	0.03125
GO:0014887	GO:0014887	cardiac muscle adaptation	0.00537634	32/18982	0.270478	0.52211	0.48252	ATP2B4	ATP2B4	1	3.18918	0.03125
GO:0014898	GO:0014898	cardiac muscle hypertrophy in response to stress	0.00537634	32/18982	0.270478	0.52211	0.48252	ATP2B4	ATP2B4	1	3.18918	0.03125
GO:0035590	GO:0035590	purinergic nucleotide receptor signaling pathway	0.00537634	32/18982	0.270478	0.52211	0.48252	ADA	ADA	1	3.18918	0.03125
GO:0036075	GO:0036075	replacement ossification	0.00537634	32/18982	0.270478	0.52211	0.48252	RUNX2	RUNX2	1	3.18918	0.03125
GO:0042219	GO:0042219	cellular modified amino acid catabolic process	0.00537634	32/18982	0.270478	0.52211	0.48252	SARDH	SARDH	1	3.18918	0.03125
GO:0045940	GO:0045940	positive regulation of steroid metabolic process	0.00537634	32/18982	0.270478	0.52211	0.48252	ABCG1	ABCG1	1	3.18918	0.03125
GO:0046856	GO:0046856	phosphatidylinositol dephosphorylation	0.00537634	32/18982	0.270478	0.52211	0.48252	SYNJ1	SYNJ1	1	3.18918	0.03125
GO:0060045	GO:0060045	positive regulation of cardiac muscle cell proliferation	0.00537634	32/18982	0.270478	0.52211	0.48252	RBPJ	RBPJ	1	3.18918	0.03125
GO:0061036	GO:0061036	positive regulation of cartilage development	0.00537634	32/18982	0.270478	0.52211	0.48252	RUNX2	RUNX2	1	3.18918	0.03125
GO:0086011	GO:0086011	membrane repolarization during action potential	0.00537634	32/18982	0.270478	0.52211	0.48252	ATP1B1	ATP1B1	1	3.18918	0.03125
GO:1902547	GO:1902547	regulation of cellular response to vascular endothelial growth factor stimulus	0.00537634	32/18982	0.270478	0.52211	0.48252	ATP2B4	ATP2B4	1	3.18918	0.03125
GO:2000279	GO:2000279	negative regulation of DNA biosynthetic process	0.00537634	32/18982	0.270478	0.52211	0.48252	TEN1	TEN1	1	3.18918	0.03125
GO:0016042	GO:0016042	lipid catabolic process	0.0268817	356/18982	0.270936	0.522302	0.482698	VPS54/ACOT7/HSD17B10/LPIN2/ABHD5	VPS54/ACOT7/HSD17B10/LPIN2/ABHD5	5	1.43334	0.0140449
GO:0032496	GO:0032496	response to lipopolysaccharide	0.0268817	356/18982	0.270936	0.522302	0.482698	CCR5/TNIP3/IL12RB2/SLC7A5/HAVCR2	CCR5/TNIP3/IL12RB2/SLC7A5/HAVCR2	5	1.43334	0.0140449
GO:0009191	GO:0009191	ribonucleoside diphosphate catabolic process	0.0107527	104/18982	0.271297	0.522304	0.4827	MTOR/OGT	MTOR/OGT	2	1.96257	0.0192308
GO:0046031	GO:0046031	ADP metabolic process	0.0107527	104/18982	0.271297	0.522304	0.4827	MTOR/OGT	MTOR/OGT	2	1.96257	0.0192308
GO:0017157	GO:0017157	regulation of exocytosis	0.016129	185/18982	0.272288	0.522829	0.483184	KLRC2/CCR2/ANXA2	KLRC2/CCR2/ANXA2	3	1.65493	0.0162162
GO:0071478	GO:0071478	cellular response to radiation	0.016129	185/18982	0.272288	0.522829	0.483184	TP53INP1/GADD45A/TANK	TP53INP1/GADD45A/TANK	3	1.65493	0.0162162
GO:0071772	GO:0071772	response to BMP	0.016129	185/18982	0.272288	0.522829	0.483184	RBPJ/NBL1/RUNX2	RBPJ/NBL1/RUNX2	3	1.65493	0.0162162
GO:0071773	GO:0071773	cellular response to BMP stimulus	0.016129	185/18982	0.272288	0.522829	0.483184	RBPJ/NBL1/RUNX2	RBPJ/NBL1/RUNX2	3	1.65493	0.0162162
GO:0015914	GO:0015914	phospholipid transport	0.0107527	105/18982	0.274928	0.523428	0.483739	OSBPL8/ABCG1	OSBPL8/ABCG1	2	1.94388	0.0190476
GO:0090130	GO:0090130	tissue migration	0.0107527	105/18982	0.274928	0.523428	0.483739	MTOR/RLF	MTOR/INSL3	2	1.94388	0.0190476
GO:1905477	GO:1905477	positive regulation of protein localization to membrane	0.0107527	105/18982	0.274928	0.523428	0.483739	SLC5A3/ATP2B4	SLC5A3/ATP2B4	2	1.94388	0.0190476
GO:0051495	GO:0051495	positive regulation of cytoskeleton organization	0.016129	186/18982	0.274941	0.523428	0.483739	PTK2B/PDE4DIP/MTOR	PTK2B/PDE4DIP/MTOR	3	1.64603	0.016129
GO:0070588	GO:0070588	calcium ion transmembrane transport	0.0268817	359/18982	0.276556	0.523428	0.483739	PTK2B/CCR5/UBASH3B/ATP1B1/ATP2B4	PTK2B/CCR5/UBASH3B/ATP1B1/ATP2B4	5	1.42136	0.0139276
GO:0050708	GO:0050708	regulation of protein secretion	0.0215054	272/18982	0.277345	0.523428	0.483739	CD38/ACSL4/ABAT/ABCG1	CD38/ACSL4/ABAT/ABCG1	4	1.50079	0.0147059
GO:0002063	GO:0002063	chondrocyte development	0.00537634	33/18982	0.277638	0.523428	0.483739	RUNX2	RUNX2	1	3.09254	0.030303
GO:0006308	GO:0006308	DNA catabolic process	0.00537634	33/18982	0.277638	0.523428	0.483739	VPS54	VPS54	1	3.09254	0.030303
GO:0006622	GO:0006622	protein targeting to lysosome	0.00537634	33/18982	0.277638	0.523428	0.483739	VPS54	VPS54	1	3.09254	0.030303
GO:0006921	GO:0006921	cellular component disassembly involved in execution phase of apoptosis	0.00537634	33/18982	0.277638	0.523428	0.483739	VPS54	VPS54	1	3.09254	0.030303
GO:0007288	GO:0007288	sperm axoneme assembly	0.00537634	33/18982	0.277638	0.523428	0.483739	TPGS1	TPGS1	1	3.09254	0.030303
GO:0010743	GO:0010743	regulation of macrophage derived foam cell differentiation	0.00537634	33/18982	0.277638	0.523428	0.483739	ABCG1	ABCG1	1	3.09254	0.030303
GO:0015012	GO:0015012	heparan sulfate proteoglycan biosynthetic process	0.00537634	33/18982	0.277638	0.523428	0.483739	DSE	DSE	1	3.09254	0.030303
GO:0021591	GO:0021591	ventricular system development	0.00537634	33/18982	0.277638	0.523428	0.483739	CENPF	CENPF	1	3.09254	0.030303
GO:0031116	GO:0031116	positive regulation of microtubule polymerization	0.00537634	33/18982	0.277638	0.523428	0.483739	PDE4DIP	PDE4DIP	1	3.09254	0.030303
GO:0033032	GO:0033032	regulation of myeloid cell apoptotic process	0.00537634	33/18982	0.277638	0.523428	0.483739	CCR5	CCR5	1	3.09254	0.030303
GO:0034368	GO:0034368	protein-lipid complex remodeling	0.00537634	33/18982	0.277638	0.523428	0.483739	ABCG1	ABCG1	1	3.09254	0.030303
GO:0034369	GO:0034369	plasma lipoprotein particle remodeling	0.00537634	33/18982	0.277638	0.523428	0.483739	ABCG1	ABCG1	1	3.09254	0.030303
GO:0035115	GO:0035115	embryonic forelimb morphogenesis	0.00537634	33/18982	0.277638	0.523428	0.483739	RUNX2	RUNX2	1	3.09254	0.030303
GO:0043094	GO:0043094	cellular metabolic compound salvage	0.00537634	33/18982	0.277638	0.523428	0.483739	ADA	ADA	1	3.09254	0.030303
GO:0045907	GO:0045907	positive regulation of vasoconstriction	0.00537634	33/18982	0.277638	0.523428	0.483739	CD38	CD38	1	3.09254	0.030303
GO:0048566	GO:0048566	embryonic digestive tract development	0.00537634	33/18982	0.277638	0.523428	0.483739	ADA	ADA	1	3.09254	0.030303
GO:0050869	GO:0050869	negative regulation of B cell activation	0.00537634	33/18982	0.277638	0.523428	0.483739	CTLA4	CTLA4	1	3.09254	0.030303
GO:0060674	GO:0060674	placenta blood vessel development	0.00537634	33/18982	0.277638	0.523428	0.483739	RBPJ	RBPJ	1	3.09254	0.030303
GO:0060795	GO:0060795	cell fate commitment involved in formation of primary germ layer	0.00537634	33/18982	0.277638	0.523428	0.483739	ETS2	ETS2	1	3.09254	0.030303
GO:0061384	GO:0061384	heart trabecula morphogenesis	0.00537634	33/18982	0.277638	0.523428	0.483739	RBPJ	RBPJ	1	3.09254	0.030303
GO:0090322	GO:0090322	regulation of superoxide metabolic process	0.00537634	33/18982	0.277638	0.523428	0.483739	HVCN1	HVCN1	1	3.09254	0.030303
GO:0099170	GO:0099170	postsynaptic modulation of chemical synaptic transmission	0.00537634	33/18982	0.277638	0.523428	0.483739	PTK2B	PTK2B	1	3.09254	0.030303
GO:0009408	GO:0009408	response to heat	0.0107527	106/18982	0.278559	0.524485	0.484715	TP53INP1/MTOR	TP53INP1/MTOR	2	1.92554	0.0188679
GO:1901222	GO:1901222	regulation of non-canonical NF-kappaB signal transduction	0.0107527	106/18982	0.278559	0.524485	0.484715	HAVCR2/NLRC3	HAVCR2/NLRC3	2	1.92554	0.0188679
GO:0007219	GO:0007219	Notch signaling pathway	0.016129	188/18982	0.280255	0.526314	0.486406	PERP/RBPJ/TSPAN14	PERP/RBPJ/TSPAN14	3	1.62852	0.0159574
GO:0031345	GO:0031345	negative regulation of cell projection organization	0.016129	188/18982	0.280255	0.526314	0.486406	CD38/MPHOSPH9/ITM2C	CD38/MPHOSPH9/ITM2C	3	1.62852	0.0159574
GO:0032640	GO:0032640	tumor necrosis factor production	0.016129	188/18982	0.280255	0.526314	0.486406	CCR2/HAVCR2/NLRC3	CCR2/HAVCR2/NLRC3	3	1.62852	0.0159574
GO:0032680	GO:0032680	regulation of tumor necrosis factor production	0.016129	188/18982	0.280255	0.526314	0.486406	CCR2/HAVCR2/NLRC3	CCR2/HAVCR2/NLRC3	3	1.62852	0.0159574
GO:0048762	GO:0048762	mesenchymal cell differentiation	0.0215054	274/18982	0.2817	0.527901	0.487872	FAM83D/RBPJ/LDLRAD4/MTOR	FAM83D/RBPJ/LDLRAD4/MTOR	4	1.48984	0.0145985
GO:0006835	GO:0006835	dicarboxylic acid transport	0.0107527	107/18982	0.282189	0.527901	0.487872	VPS54/ABAT	VPS54/ABAT	2	1.90755	0.0186916
GO:0019751	GO:0019751	polyol metabolic process	0.0107527	107/18982	0.282189	0.527901	0.487872	SYNJ1/SLC5A3	SYNJ1/SLC5A3	2	1.90755	0.0186916
GO:0032526	GO:0032526	response to retinoic acid	0.0107527	107/18982	0.282189	0.527901	0.487872	CD38/PTK2B	CD38/PTK2B	2	1.90755	0.0186916
GO:0045639	GO:0045639	positive regulation of myeloid cell differentiation	0.0107527	107/18982	0.282189	0.527901	0.487872	CD101/FAM102A	CD101/EEIG1	2	1.90755	0.0186916
GO:0034765	GO:0034765	regulation of monoatomic ion transmembrane transport	0.0268817	362/18982	0.2822	0.527901	0.487872	CCR2/PTK2B/UBASH3B/ATP1B1/ATP2B4	CCR2/PTK2B/UBASH3B/ATP1B1/ATP2B4	5	1.40958	0.0138122
GO:0045766	GO:0045766	positive regulation of angiogenesis	0.016129	189/18982	0.282915	0.527901	0.487872	CLIC3/AGO2/PTK2B	CLIC3/AGO2/PTK2B	3	1.6199	0.015873
GO:0000096	GO:0000096	sulfur amino acid metabolic process	0.00537634	34/18982	0.284729	0.527901	0.487872	BLMH	BLMH	1	3.00158	0.0294118
GO:0006654	GO:0006654	phosphatidic acid biosynthetic process	0.00537634	34/18982	0.284729	0.527901	0.487872	ABHD5	ABHD5	1	3.00158	0.0294118
GO:0008053	GO:0008053	mitochondrial fusion	0.00537634	34/18982	0.284729	0.527901	0.487872	FUNDC1	FUNDC1	1	3.00158	0.0294118
GO:0010804	GO:0010804	negative regulation of tumor necrosis factor-mediated signaling pathway	0.00537634	34/18982	0.284729	0.527901	0.487872	TANK	TANK	1	3.00158	0.0294118
GO:0034383	GO:0034383	low-density lipoprotein particle clearance	0.00537634	34/18982	0.284729	0.527901	0.487872	ANXA2	ANXA2	1	3.00158	0.0294118
GO:0045671	GO:0045671	negative regulation of osteoclast differentiation	0.00537634	34/18982	0.284729	0.527901	0.487872	UBASH3B	UBASH3B	1	3.00158	0.0294118
GO:0045879	GO:0045879	negative regulation of smoothened signaling pathway	0.00537634	34/18982	0.284729	0.527901	0.487872	RUNX2	RUNX2	1	3.00158	0.0294118
GO:0055075	GO:0055075	potassium ion homeostasis	0.00537634	34/18982	0.284729	0.527901	0.487872	ATP1B1	ATP1B1	1	3.00158	0.0294118
GO:0070498	GO:0070498	interleukin-1-mediated signaling pathway	0.00537634	34/18982	0.284729	0.527901	0.487872	ZBP1	ZBP1	1	3.00158	0.0294118
GO:0099633	GO:0099633	protein localization to postsynaptic specialization membrane	0.00537634	34/18982	0.284729	0.527901	0.487872	OGT	OGT	1	3.00158	0.0294118
GO:0099645	GO:0099645	neurotransmitter receptor localization to postsynaptic specialization membrane	0.00537634	34/18982	0.284729	0.527901	0.487872	OGT	OGT	1	3.00158	0.0294118
GO:2000191	GO:2000191	regulation of fatty acid transport	0.00537634	34/18982	0.284729	0.527901	0.487872	ACSL4	ACSL4	1	3.00158	0.0294118
GO:2000463	GO:2000463	positive regulation of excitatory postsynaptic potential	0.00537634	34/18982	0.284729	0.527901	0.487872	PTK2B	PTK2B	1	3.00158	0.0294118
GO:0009134	GO:0009134	nucleoside diphosphate catabolic process	0.0107527	108/18982	0.285817	0.528907	0.488802	MTOR/OGT	MTOR/OGT	2	1.88988	0.0185185
GO:0032760	GO:0032760	positive regulation of tumor necrosis factor production	0.0107527	108/18982	0.285817	0.528907	0.488802	CCR2/HAVCR2	CCR2/HAVCR2	2	1.88988	0.0185185
GO:0043266	GO:0043266	regulation of potassium ion transport	0.0107527	108/18982	0.285817	0.528907	0.488802	PTK2B/ATP1B1	PTK2B/ATP1B1	2	1.88988	0.0185185
GO:0071695	GO:0071695	anatomical structure maturation	0.0215054	276/18982	0.286065	0.52903	0.488916	RBPJ/PTK2B/RUNX2/RLF	RBPJ/PTK2B/RUNX2/INSL3	4	1.47904	0.0144928
GO:0016241	GO:0016241	regulation of macroautophagy	0.016129	191/18982	0.288243	0.532435	0.492062	SEC22B/MTOR/VMA21	SEC22B/MTOR/ATP6V0E1	3	1.60294	0.0157068
GO:0003333	GO:0003333	amino acid transmembrane transport	0.0107527	109/18982	0.289444	0.532435	0.492062	SLC7A5/SLC7A6	SLC7A5/SLC7A6	2	1.87255	0.0183486
GO:0021549	GO:0021549	cerebellum development	0.0107527	109/18982	0.289444	0.532435	0.492062	ABAT/NCOR2	ABAT/NCOR2	2	1.87255	0.0183486
GO:0006575	GO:0006575	cellular modified amino acid metabolic process	0.016129	192/18982	0.29091	0.532435	0.492062	SARDH/SERINC5/OSBPL8	SARDH/SERINC5/OSBPL8	3	1.59459	0.015625
GO:1904018	GO:1904018	positive regulation of vasculature development	0.016129	192/18982	0.29091	0.532435	0.492062	CLIC3/AGO2/PTK2B	CLIC3/AGO2/PTK2B	3	1.59459	0.015625
GO:1990778	GO:1990778	protein localization to cell periphery	0.0268817	367/18982	0.291656	0.532435	0.492062	MYO5A/OGT/TSPAN14/ATP1B1/ATP2B4	MYO5A/OGT/TSPAN14/ATP1B1/ATP2B4	5	1.39038	0.013624
GO:0000460	GO:0000460	maturation of 5.8S rRNA	0.00537634	35/18982	0.29175	0.532435	0.492062	ERI1	ERI1	1	2.91582	0.0285714
GO:0002323	GO:0002323	natural killer cell activation involved in immune response	0.00537634	35/18982	0.29175	0.532435	0.492062	KLRC2	KLRC2	1	2.91582	0.0285714
GO:0002495	GO:0002495	antigen processing and presentation of peptide antigen via MHC class II	0.00537634	35/18982	0.29175	0.532435	0.492062	CTSD	CTSD	1	2.91582	0.0285714
GO:0006779	GO:0006779	porphyrin-containing compound biosynthetic process	0.00537634	35/18982	0.29175	0.532435	0.492062	TMEM14C	TMEM14C	1	2.91582	0.0285714
GO:0010614	GO:0010614	negative regulation of cardiac muscle hypertrophy	0.00537634	35/18982	0.29175	0.532435	0.492062	ATP2B4	ATP2B4	1	2.91582	0.0285714
GO:0031646	GO:0031646	positive regulation of nervous system process	0.00537634	35/18982	0.29175	0.532435	0.492062	ABAT	ABAT	1	2.91582	0.0285714
GO:0032743	GO:0032743	positive regulation of interleukin-2 production	0.00537634	35/18982	0.29175	0.532435	0.492062	CCR2	CCR2	1	2.91582	0.0285714
GO:0033014	GO:0033014	tetrapyrrole biosynthetic process	0.00537634	35/18982	0.29175	0.532435	0.492062	TMEM14C	TMEM14C	1	2.91582	0.0285714
GO:0034367	GO:0034367	protein-containing complex remodeling	0.00537634	35/18982	0.29175	0.532435	0.492062	ABCG1	ABCG1	1	2.91582	0.0285714
GO:0051647	GO:0051647	nucleus localization	0.00537634	35/18982	0.29175	0.532435	0.492062	MTOR	MTOR	1	2.91582	0.0285714
GO:0060914	GO:0060914	heart formation	0.00537634	35/18982	0.29175	0.532435	0.492062	RBPJ	RBPJ	1	2.91582	0.0285714
GO:0071875	GO:0071875	adrenergic receptor signaling pathway	0.00537634	35/18982	0.29175	0.532435	0.492062	ATP2B4	ATP2B4	1	2.91582	0.0285714
GO:0090075	GO:0090075	relaxation of muscle	0.00537634	35/18982	0.29175	0.532435	0.492062	ATP1B1	ATP1B1	1	2.91582	0.0285714
GO:1902275	GO:1902275	regulation of chromatin organization	0.00537634	35/18982	0.29175	0.532435	0.492062	ATF7IP2	ATF7IP2	1	2.91582	0.0285714
GO:2000406	GO:2000406	positive regulation of T cell migration	0.00537634	35/18982	0.29175	0.532435	0.492062	CCR2	CCR2	1	2.91582	0.0285714
GO:0010586	GO:0010586	miRNA metabolic process	0.0107527	110/18982	0.293068	0.533501	0.493047	AGO2/NCOR2	AGO2/NCOR2	2	1.85552	0.0181818
GO:0019218	GO:0019218	regulation of steroid metabolic process	0.0107527	110/18982	0.293068	0.533501	0.493047	H6PD/ABCG1	H6PD/ABCG1	2	1.85552	0.0181818
GO:0097306	GO:0097306	cellular response to alcohol	0.0107527	110/18982	0.293068	0.533501	0.493047	TP53INP1/AHR	TP53INP1/AHR	2	1.85552	0.0181818
GO:1901655	GO:1901655	cellular response to ketone	0.0107527	110/18982	0.293068	0.533501	0.493047	VPS54/AHR	VPS54/AHR	2	1.85552	0.0181818
GO:0071706	GO:0071706	tumor necrosis factor superfamily cytokine production	0.016129	193/18982	0.293579	0.533764	0.49329	CCR2/HAVCR2/NLRC3	CCR2/HAVCR2/NLRC3	3	1.58633	0.015544
GO:1903555	GO:1903555	regulation of tumor necrosis factor superfamily cytokine production	0.016129	193/18982	0.293579	0.533764	0.49329	CCR2/HAVCR2/NLRC3	CCR2/HAVCR2/NLRC3	3	1.58633	0.015544
GO:0006941	GO:0006941	striated muscle contraction	0.016129	194/18982	0.29625	0.534311	0.493796	VPS54/MTOR/ATP1B1	VPS54/MTOR/ATP1B1	3	1.57815	0.0154639
GO:0007035	GO:0007035	vacuolar acidification	0.00537634	36/18982	0.298703	0.534311	0.493796	VMA21	ATP6V0E1	1	2.83483	0.0277778
GO:0010526	GO:0010526	retrotransposon silencing	0.00537634	36/18982	0.298703	0.534311	0.493796	APOBEC3H	APOBEC3H	1	2.83483	0.0277778
GO:0010765	GO:0010765	positive regulation of sodium ion transport	0.00537634	36/18982	0.298703	0.534311	0.493796	ATP1B1	ATP1B1	1	2.83483	0.0277778
GO:0010984	GO:0010984	regulation of lipoprotein particle clearance	0.00537634	36/18982	0.298703	0.534311	0.493796	ANXA2	ANXA2	1	2.83483	0.0277778
GO:0016180	GO:0016180	snRNA processing	0.00537634	36/18982	0.298703	0.534311	0.493796	USB1	USB1	1	2.83483	0.0277778
GO:0031114	GO:0031114	regulation of microtubule depolymerization	0.00537634	36/18982	0.298703	0.534311	0.493796	CKAP2	CKAP2	1	2.83483	0.0277778
GO:0034143	GO:0034143	regulation of toll-like receptor 4 signaling pathway	0.00537634	36/18982	0.298703	0.534311	0.493796	ZNRF1	ZNRF1	1	2.83483	0.0277778
GO:0034405	GO:0034405	response to fluid shear stress	0.00537634	36/18982	0.298703	0.534311	0.493796	PTK2B	PTK2B	1	2.83483	0.0277778
GO:0035640	GO:0035640	exploration behavior	0.00537634	36/18982	0.298703	0.534311	0.493796	ABAT	ABAT	1	2.83483	0.0277778
GO:0036314	GO:0036314	response to sterol	0.00537634	36/18982	0.298703	0.534311	0.493796	CCR5	CCR5	1	2.83483	0.0277778
GO:0045943	GO:0045943	positive regulation of transcription by RNA polymerase I	0.00537634	36/18982	0.298703	0.534311	0.493796	MTOR	MTOR	1	2.83483	0.0277778
GO:0060317	GO:0060317	cardiac epithelial to mesenchymal transition	0.00537634	36/18982	0.298703	0.534311	0.493796	RBPJ	RBPJ	1	2.83483	0.0277778
GO:0070306	GO:0070306	lens fiber cell differentiation	0.00537634	36/18982	0.298703	0.534311	0.493796	KDM5B	KDM5B	1	2.83483	0.0277778
GO:0098698	GO:0098698	postsynaptic specialization assembly	0.00537634	36/18982	0.298703	0.534311	0.493796	PTK2B	PTK2B	1	2.83483	0.0277778
GO:0120009	GO:0120009	intermembrane lipid transfer	0.00537634	36/18982	0.298703	0.534311	0.493796	OSBPL8	OSBPL8	1	2.83483	0.0277778
GO:1901381	GO:1901381	positive regulation of potassium ion transmembrane transport	0.00537634	36/18982	0.298703	0.534311	0.493796	ATP1B1	ATP1B1	1	2.83483	0.0277778
GO:1902882	GO:1902882	regulation of response to oxidative stress	0.00537634	36/18982	0.298703	0.534311	0.493796	FUT8	FUT8	1	2.83483	0.0277778
GO:1903580	GO:1903580	positive regulation of ATP metabolic process	0.00537634	36/18982	0.298703	0.534311	0.493796	MTOR	MTOR	1	2.83483	0.0277778
GO:2000515	GO:2000515	negative regulation of CD4-positive, alpha-beta T cell activation	0.00537634	36/18982	0.298703	0.534311	0.493796	LGALS1	LGALS1	1	2.83483	0.0277778
GO:2000765	GO:2000765	regulation of cytoplasmic translation	0.00537634	36/18982	0.298703	0.534311	0.493796	MTOR	MTOR	1	2.83483	0.0277778
GO:0061025	GO:0061025	membrane fusion	0.016129	195/18982	0.298922	0.534311	0.493796	ZNRF1/SEC22B/ANXA2	ZNRF1/SEC22B/ANXA2	3	1.57006	0.0153846
GO:1902107	GO:1902107	positive regulation of leukocyte differentiation	0.016129	195/18982	0.298922	0.534311	0.493796	CD101/FAM102A/ADA	CD101/EEIG1/ADA	3	1.57006	0.0153846
GO:1903708	GO:1903708	positive regulation of hemopoiesis	0.016129	195/18982	0.298922	0.534311	0.493796	CD101/FAM102A/ADA	CD101/EEIG1/ADA	3	1.57006	0.0153846
GO:1905475	GO:1905475	regulation of protein localization to membrane	0.016129	195/18982	0.298922	0.534311	0.493796	OGT/SLC5A3/ATP2B4	OGT/SLC5A3/ATP2B4	3	1.57006	0.0153846
GO:0006417	GO:0006417	regulation of translation	0.0322581	462/18982	0.300253	0.534311	0.493796	B3GNTL1/AGO2/EIF4EBP1/PTK2B/MTOR/OGT	B3GNTL1/AGO2/EIF4EBP1/PTK2B/MTOR/OGT	6	1.32537	0.012987
GO:0001676	GO:0001676	long-chain fatty acid metabolic process	0.0107527	112/18982	0.300309	0.534311	0.493796	ACOT7/ACSL4	ACOT7/ACSL4	2	1.82239	0.0178571
GO:0006641	GO:0006641	triglyceride metabolic process	0.0107527	112/18982	0.300309	0.534311	0.493796	LPIN2/ABHD5	LPIN2/ABHD5	2	1.82239	0.0178571
GO:0014013	GO:0014013	regulation of gliogenesis	0.0107527	112/18982	0.300309	0.534311	0.493796	MTOR/SLC7A5	MTOR/SLC7A5	2	1.82239	0.0178571
GO:0030038	GO:0030038	contractile actin filament bundle assembly	0.0107527	112/18982	0.300309	0.534311	0.493796	PTK2B/MTOR	PTK2B/MTOR	2	1.82239	0.0178571
GO:0032204	GO:0032204	regulation of telomere maintenance	0.0107527	112/18982	0.300309	0.534311	0.493796	SMC6/TEN1	SMC6/TEN1	2	1.82239	0.0178571
GO:0042116	GO:0042116	macrophage activation	0.0107527	112/18982	0.300309	0.534311	0.493796	HAVCR2/JMJD6	HAVCR2/JMJD6	2	1.82239	0.0178571
GO:0043149	GO:0043149	stress fiber assembly	0.0107527	112/18982	0.300309	0.534311	0.493796	PTK2B/MTOR	PTK2B/MTOR	2	1.82239	0.0178571
GO:1902476	GO:1902476	chloride transmembrane transport	0.0107527	112/18982	0.300309	0.534311	0.493796	CLIC5/CLIC3	CLIC5/CLIC3	2	1.82239	0.0178571
GO:1903557	GO:1903557	positive regulation of tumor necrosis factor superfamily cytokine production	0.0107527	112/18982	0.300309	0.534311	0.493796	CCR2/HAVCR2	CCR2/HAVCR2	2	1.82239	0.0178571
GO:0002700	GO:0002700	regulation of production of molecular mediator of immune response	0.016129	196/18982	0.301595	0.535944	0.495305	CCR2/DENND1B/SLC7A5	CCR2/DENND1B/SLC7A5	3	1.56205	0.0153061
GO:0008154	GO:0008154	actin polymerization or depolymerization	0.016129	196/18982	0.301595	0.535944	0.495305	PTK2B/MTOR/ARHGAP18	PTK2B/MTOR/ARHGAP18	3	1.56205	0.0153061
GO:0038202	GO:0038202	TORC1 signaling	0.0107527	113/18982	0.303925	0.537458	0.496704	MTOR/OGT	MTOR/OGT	2	1.80626	0.0176991
GO:1905954	GO:1905954	positive regulation of lipid localization	0.0107527	113/18982	0.303925	0.537458	0.496704	ANXA2/ABCG1	ANXA2/ABCG1	2	1.80626	0.0176991
GO:0002504	GO:0002504	antigen processing and presentation of peptide or polysaccharide antigen via MHC class II	0.00537634	37/18982	0.305588	0.537458	0.496704	CTSD	CTSD	1	2.75821	0.027027
GO:0010092	GO:0010092	specification of animal organ identity	0.00537634	37/18982	0.305588	0.537458	0.496704	RBPJ	RBPJ	1	2.75821	0.027027
GO:0014741	GO:0014741	negative regulation of muscle hypertrophy	0.00537634	37/18982	0.305588	0.537458	0.496704	ATP2B4	ATP2B4	1	2.75821	0.027027
GO:0015701	GO:0015701	bicarbonate transport	0.00537634	37/18982	0.305588	0.537458	0.496704	SLC4A7	SLC4A7	1	2.75821	0.027027
GO:0019934	GO:0019934	cGMP-mediated signaling	0.00537634	37/18982	0.305588	0.537458	0.496704	ATP2B4	ATP2B4	1	2.75821	0.027027
GO:0033144	GO:0033144	negative regulation of intracellular steroid hormone receptor signaling pathway	0.00537634	37/18982	0.305588	0.537458	0.496704	NCOR2	NCOR2	1	2.75821	0.027027
GO:0034110	GO:0034110	regulation of homotypic cell-cell adhesion	0.00537634	37/18982	0.305588	0.537458	0.496704	UBASH3B	UBASH3B	1	2.75821	0.027027
GO:0045920	GO:0045920	negative regulation of exocytosis	0.00537634	37/18982	0.305588	0.537458	0.496704	CCR2	CCR2	1	2.75821	0.027027
GO:0046326	GO:0046326	positive regulation of D-glucose import	0.00537634	37/18982	0.305588	0.537458	0.496704	OSBPL8	OSBPL8	1	2.75821	0.027027
GO:0048261	GO:0048261	negative regulation of receptor-mediated endocytosis	0.00537634	37/18982	0.305588	0.537458	0.496704	ANXA2	ANXA2	1	2.75821	0.027027
GO:0048265	GO:0048265	response to pain	0.00537634	37/18982	0.305588	0.537458	0.496704	MTOR	MTOR	1	2.75821	0.027027
GO:0071539	GO:0071539	protein localization to centrosome	0.00537634	37/18982	0.305588	0.537458	0.496704	CEP350	CEP350	1	2.75821	0.027027
GO:0071676	GO:0071676	negative regulation of mononuclear cell migration	0.00537634	37/18982	0.305588	0.537458	0.496704	NBL1	NBL1	1	2.75821	0.027027
GO:0099601	GO:0099601	regulation of neurotransmitter receptor activity	0.00537634	37/18982	0.305588	0.537458	0.496704	CCR2	CCR2	1	2.75821	0.027027
GO:1900225	GO:1900225	regulation of NLRP3 inflammasome complex assembly	0.00537634	37/18982	0.305588	0.537458	0.496704	NLRC3	NLRC3	1	2.75821	0.027027
GO:0045814	GO:0045814	negative regulation of gene expression, epigenetic	0.016129	198/18982	0.306946	0.539194	0.498309	RIF1/ATF7IP2/UHRF2	LRIF1/ATF7IP2/UHRF2	3	1.54627	0.0151515
GO:1902600	GO:1902600	proton transmembrane transport	0.016129	198/18982	0.306946	0.539194	0.498309	HVCN1/VMA21/ATP1B1	HVCN1/ATP6V0E1/ATP1B1	3	1.54627	0.0151515
GO:0051303	GO:0051303	establishment of chromosome localization	0.0107527	115/18982	0.311147	0.541913	0.500821	FAM83D/CENPF	FAM83D/CENPF	2	1.77485	0.0173913
GO:0000302	GO:0000302	response to reactive oxygen species	0.016129	200/18982	0.3123	0.541913	0.500821	PTK2B/RIPK3/IL18RAP	PTK2B/RIPK3/IL18RAP	3	1.53081	0.015
GO:0031334	GO:0031334	positive regulation of protein-containing complex assembly	0.016129	200/18982	0.3123	0.541913	0.500821	PTK2B/PDE4DIP/MTOR	PTK2B/PDE4DIP/MTOR	3	1.53081	0.015
GO:0000966	GO:0000966	RNA 5'-end processing	0.00537634	38/18982	0.312406	0.541913	0.500821	HSD17B10	HSD17B10	1	2.68563	0.0263158
GO:0006301	GO:0006301	postreplication repair	0.00537634	38/18982	0.312406	0.541913	0.500821	PCLAF	PCLAF	1	2.68563	0.0263158
GO:0006699	GO:0006699	bile acid biosynthetic process	0.00537634	38/18982	0.312406	0.541913	0.500821	HSD17B10	HSD17B10	1	2.68563	0.0263158
GO:0008207	GO:0008207	C21-steroid hormone metabolic process	0.00537634	38/18982	0.312406	0.541913	0.500821	HSD17B10	HSD17B10	1	2.68563	0.0263158
GO:0010742	GO:0010742	macrophage derived foam cell differentiation	0.00537634	38/18982	0.312406	0.541913	0.500821	ABCG1	ABCG1	1	2.68563	0.0263158
GO:0014808	GO:0014808	release of sequestered calcium ion into cytosol by sarcoplasmic reticulum	0.00537634	38/18982	0.312406	0.541913	0.500821	CCR5	CCR5	1	2.68563	0.0263158
GO:0031112	GO:0031112	positive regulation of microtubule polymerization or depolymerization	0.00537634	38/18982	0.312406	0.541913	0.500821	PDE4DIP	PDE4DIP	1	2.68563	0.0263158
GO:0032197	GO:0032197	retrotransposition	0.00537634	38/18982	0.312406	0.541913	0.500821	APOBEC3H	APOBEC3H	1	2.68563	0.0263158
GO:0034391	GO:0034391	regulation of smooth muscle cell apoptotic process	0.00537634	38/18982	0.312406	0.541913	0.500821	SLC7A5	SLC7A5	1	2.68563	0.0263158
GO:0035909	GO:0035909	aorta morphogenesis	0.00537634	38/18982	0.312406	0.541913	0.500821	RBPJ	RBPJ	1	2.68563	0.0263158
GO:0043267	GO:0043267	negative regulation of potassium ion transport	0.00537634	38/18982	0.312406	0.541913	0.500821	PTK2B	PTK2B	1	2.68563	0.0263158
GO:0045589	GO:0045589	regulation of regulatory T cell differentiation	0.00537634	38/18982	0.312406	0.541913	0.500821	CTLA4	CTLA4	1	2.68563	0.0263158
GO:0045823	GO:0045823	positive regulation of heart contraction	0.00537634	38/18982	0.312406	0.541913	0.500821	ADA	ADA	1	2.68563	0.0263158
GO:0046473	GO:0046473	phosphatidic acid metabolic process	0.00537634	38/18982	0.312406	0.541913	0.500821	ABHD5	ABHD5	1	2.68563	0.0263158
GO:0055023	GO:0055023	positive regulation of cardiac muscle tissue growth	0.00537634	38/18982	0.312406	0.541913	0.500821	RBPJ	RBPJ	1	2.68563	0.0263158
GO:1900181	GO:1900181	negative regulation of protein localization to nucleus	0.00537634	38/18982	0.312406	0.541913	0.500821	MTOR	MTOR	1	2.68563	0.0263158
GO:1905508	GO:1905508	protein localization to microtubule organizing center	0.00537634	38/18982	0.312406	0.541913	0.500821	CEP350	CEP350	1	2.68563	0.0263158
GO:2000316	GO:2000316	regulation of T-helper 17 type immune response	0.00537634	38/18982	0.312406	0.541913	0.500821	LGALS1	LGALS1	1	2.68563	0.0263158
GO:0051051	GO:0051051	negative regulation of transport	0.0322581	470/18982	0.313943	0.544256	0.502987	ADA/CCR2/PTK2B/ACSL4/ABAT/ANXA2	ADA/CCR2/PTK2B/ACSL4/ABAT/ANXA2	6	1.30281	0.012766
GO:0002444	GO:0002444	myeloid leukocyte mediated immunity	0.0107527	116/18982	0.314753	0.544362	0.503085	CCR2/CBL	CCR2/CBL	2	1.75955	0.0172414
GO:0009135	GO:0009135	purine nucleoside diphosphate metabolic process	0.0107527	116/18982	0.314753	0.544362	0.503085	MTOR/OGT	MTOR/OGT	2	1.75955	0.0172414
GO:0009179	GO:0009179	purine ribonucleoside diphosphate metabolic process	0.0107527	116/18982	0.314753	0.544362	0.503085	MTOR/OGT	MTOR/OGT	2	1.75955	0.0172414
GO:0048477	GO:0048477	oogenesis	0.0107527	116/18982	0.314753	0.544362	0.503085	PTK2B/RLF	PTK2B/INSL3	2	1.75955	0.0172414
GO:0032989	GO:0032989	cellular anatomical entity morphogenesis	0.0215054	290/18982	0.316867	0.546455	0.505019	EMB/DOCK10/APPL2/MYO9B	EMB/DOCK10/APLP2/MYO9B	4	1.40764	0.0137931
GO:0050878	GO:0050878	regulation of body fluid levels	0.0268817	381/18982	0.318412	0.546455	0.505019	ADA/UBASH3B/ANXA5/ANXA2/NCOR2	ADA/UBASH3B/ANXA5/ANXA2/NCOR2	5	1.33929	0.0131234
GO:0043542	GO:0043542	endothelial cell migration	0.0215054	291/18982	0.31908	0.546455	0.505019	VSTM4/PTK2B/GADD45A/ATP2B4	VSTM4/PTK2B/GADD45A/ATP2B4	4	1.4028	0.0137457
GO:0006904	GO:0006904	vesicle docking involved in exocytosis	0.00537634	39/18982	0.319157	0.546455	0.505019	SYTL2	SYTL2	1	2.61676	0.025641
GO:0007340	GO:0007340	acrosome reaction	0.00537634	39/18982	0.319157	0.546455	0.505019	HVCN1	HVCN1	1	2.61676	0.025641
GO:0007616	GO:0007616	long-term memory	0.00537634	39/18982	0.319157	0.546455	0.505019	CAMK4	CAMK4	1	2.61676	0.025641
GO:0019228	GO:0019228	neuronal action potential	0.00537634	39/18982	0.319157	0.546455	0.505019	MTOR	MTOR	1	2.61676	0.025641
GO:0032205	GO:0032205	negative regulation of telomere maintenance	0.00537634	39/18982	0.319157	0.546455	0.505019	TEN1	TEN1	1	2.61676	0.025641
GO:0032350	GO:0032350	regulation of hormone metabolic process	0.00537634	39/18982	0.319157	0.546455	0.505019	H6PD	H6PD	1	2.61676	0.025641
GO:0032768	GO:0032768	regulation of monooxygenase activity	0.00537634	39/18982	0.319157	0.546455	0.505019	ATP2B4	ATP2B4	1	2.61676	0.025641
GO:0034390	GO:0034390	smooth muscle cell apoptotic process	0.00537634	39/18982	0.319157	0.546455	0.505019	SLC7A5	SLC7A5	1	2.61676	0.025641
GO:0046461	GO:0046461	neutral lipid catabolic process	0.00537634	39/18982	0.319157	0.546455	0.505019	ABHD5	ABHD5	1	2.61676	0.025641
GO:0046464	GO:0046464	acylglycerol catabolic process	0.00537634	39/18982	0.319157	0.546455	0.505019	ABHD5	ABHD5	1	2.61676	0.025641
GO:0060392	GO:0060392	negative regulation of SMAD protein signal transduction	0.00537634	39/18982	0.319157	0.546455	0.505019	LDLRAD4	LDLRAD4	1	2.61676	0.025641
GO:0090077	GO:0090077	foam cell differentiation	0.00537634	39/18982	0.319157	0.546455	0.505019	ABCG1	ABCG1	1	2.61676	0.025641
GO:1901223	GO:1901223	negative regulation of non-canonical NF-kappaB signal transduction	0.00537634	39/18982	0.319157	0.546455	0.505019	NLRC3	NLRC3	1	2.61676	0.025641
GO:1903524	GO:1903524	positive regulation of blood circulation	0.00537634	39/18982	0.319157	0.546455	0.505019	ADA	ADA	1	2.61676	0.025641
GO:0050728	GO:0050728	negative regulation of inflammatory response	0.016129	203/18982	0.320337	0.548153	0.506588	ADA/AHR/NLRC3	ADA/AHR/NLRC3	3	1.50818	0.0147783
GO:0042177	GO:0042177	negative regulation of protein catabolic process	0.0107527	118/18982	0.321951	0.548856	0.507238	OGT/ANXA2	OGT/ANXA2	2	1.72972	0.0169492
GO:1904659	GO:1904659	D-glucose transmembrane transport	0.0107527	118/18982	0.321951	0.548856	0.507238	SLC5A3/OSBPL8	SLC5A3/OSBPL8	2	1.72972	0.0169492
GO:0031099	GO:0031099	regeneration	0.016129	204/18982	0.323016	0.548856	0.507238	VPS54/SLC7A5/NINJ2	VPS54/SLC7A5/NINJ2	3	1.50079	0.0147059
GO:0051701	GO:0051701	biological process involved in interaction with host	0.016129	204/18982	0.323016	0.548856	0.507238	CCR5/CBL/LGALS1	CCR5/CBL/LGALS1	3	1.50079	0.0147059
GO:0090276	GO:0090276	regulation of peptide hormone secretion	0.016129	204/18982	0.323016	0.548856	0.507238	CD38/ACSL4/ABAT	CD38/ACSL4/ABAT	3	1.50079	0.0147059
GO:0019882	GO:0019882	antigen processing and presentation	0.0107527	119/18982	0.325544	0.548856	0.507238	RAB33A/CTSD	RAB33A/CTSD	2	1.71519	0.0168067
GO:0022037	GO:0022037	metencephalon development	0.0107527	119/18982	0.325544	0.548856	0.507238	ABAT/NCOR2	ABAT/NCOR2	2	1.71519	0.0168067
GO:0099565	GO:0099565	chemical synaptic transmission, postsynaptic	0.0107527	119/18982	0.325544	0.548856	0.507238	PTK2B/ABAT	PTK2B/ABAT	2	1.71519	0.0168067
GO:0090101	GO:0090101	negative regulation of transmembrane receptor protein serine/threonine kinase signaling pathway	0.016129	205/18982	0.325696	0.548856	0.507238	NBL1/LDLRAD4/OGT	NBL1/LDLRAD4/OGT	3	1.49347	0.0146341
GO:0008210	GO:0008210	estrogen metabolic process	0.00537634	40/18982	0.325842	0.548856	0.507238	HSD17B10	HSD17B10	1	2.55134	0.025
GO:0009268	GO:0009268	response to pH	0.00537634	40/18982	0.325842	0.548856	0.507238	HVCN1	HVCN1	1	2.55134	0.025
GO:0030488	GO:0030488	tRNA methylation	0.00537634	40/18982	0.325842	0.548856	0.507238	HSD17B10	HSD17B10	1	2.55134	0.025
GO:0032196	GO:0032196	transposition	0.00537634	40/18982	0.325842	0.548856	0.507238	APOBEC3H	APOBEC3H	1	2.55134	0.025
GO:0032435	GO:0032435	negative regulation of proteasomal ubiquitin-dependent protein catabolic process	0.00537634	40/18982	0.325842	0.548856	0.507238	OGT	OGT	1	2.55134	0.025
GO:0032781	GO:0032781	positive regulation of ATP-dependent activity	0.00537634	40/18982	0.325842	0.548856	0.507238	ATP1B1	ATP1B1	1	2.55134	0.025
GO:0033028	GO:0033028	myeloid cell apoptotic process	0.00537634	40/18982	0.325842	0.548856	0.507238	CCR5	CCR5	1	2.55134	0.025
GO:0044546	GO:0044546	NLRP3 inflammasome complex assembly	0.00537634	40/18982	0.325842	0.548856	0.507238	NLRC3	NLRC3	1	2.55134	0.025
GO:0045730	GO:0045730	respiratory burst	0.00537634	40/18982	0.325842	0.548856	0.507238	NCF4	NCF4	1	2.55134	0.025
GO:0045981	GO:0045981	positive regulation of nucleotide metabolic process	0.00537634	40/18982	0.325842	0.548856	0.507238	MTOR	MTOR	1	2.55134	0.025
GO:0048536	GO:0048536	spleen development	0.00537634	40/18982	0.325842	0.548856	0.507238	RIPK3	RIPK3	1	2.55134	0.025
GO:0060074	GO:0060074	synapse maturation	0.00537634	40/18982	0.325842	0.548856	0.507238	AGO2	AGO2	1	2.55134	0.025
GO:0070269	GO:0070269	pyroptotic inflammatory response	0.00537634	40/18982	0.325842	0.548856	0.507238	ZBP1	ZBP1	1	2.55134	0.025
GO:0072337	GO:0072337	modified amino acid transport	0.00537634	40/18982	0.325842	0.548856	0.507238	SLC7A6	SLC7A6	1	2.55134	0.025
GO:0072539	GO:0072539	T-helper 17 cell differentiation	0.00537634	40/18982	0.325842	0.548856	0.507238	LGALS1	LGALS1	1	2.55134	0.025
GO:1900544	GO:1900544	positive regulation of purine nucleotide metabolic process	0.00537634	40/18982	0.325842	0.548856	0.507238	MTOR	MTOR	1	2.55134	0.025
GO:1903514	GO:1903514	release of sequestered calcium ion into cytosol by endoplasmic reticulum	0.00537634	40/18982	0.325842	0.548856	0.507238	CCR5	CCR5	1	2.55134	0.025
GO:2000780	GO:2000780	negative regulation of double-strand break repair	0.00537634	40/18982	0.325842	0.548856	0.507238	OTUB2	OTUB2	1	2.55134	0.025
GO:0009306	GO:0009306	protein secretion	0.0268817	385/18982	0.326117	0.549001	0.507372	CD38/ACSL4/ABAT/OLFM2/ABCG1	CD38/ACSL4/ABAT/OLFM2/ABCG1	5	1.32537	0.012987
GO:0030073	GO:0030073	insulin secretion	0.016129	206/18982	0.328376	0.552484	0.510591	CD38/ACSL4/ABAT	CD38/ACSL4/ABAT	3	1.48622	0.0145631
GO:0032355	GO:0032355	response to estradiol	0.0107527	120/18982	0.329131	0.552749	0.510836	CD38/NCOR2	CD38/NCOR2	2	1.7009	0.0166667
GO:0070372	GO:0070372	regulation of ERK1 and ERK2 cascade	0.0215054	296/18982	0.330163	0.552749	0.510836	FAM83D/DUSP4/PTK2B/HAVCR2	FAM83D/DUSP4/PTK2B/HAVCR2	4	1.3791	0.0135135
GO:0072659	GO:0072659	protein localization to plasma membrane	0.0215054	296/18982	0.330163	0.552749	0.510836	MYO5A/TSPAN14/ATP1B1/ATP2B4	MYO5A/TSPAN14/ATP1B1/ATP2B4	4	1.3791	0.0135135
GO:0002791	GO:0002791	regulation of peptide secretion	0.016129	207/18982	0.331055	0.552749	0.510836	CD38/ACSL4/ABAT	CD38/ACSL4/ABAT	3	1.47904	0.0144928
GO:0016051	GO:0016051	carbohydrate biosynthetic process	0.016129	207/18982	0.331055	0.552749	0.510836	FUT8/GYG1/OGT	FUT8/GYG1/OGT	3	1.47904	0.0144928
GO:0090087	GO:0090087	regulation of peptide transport	0.016129	207/18982	0.331055	0.552749	0.510836	CD38/ACSL4/ABAT	CD38/ACSL4/ABAT	3	1.47904	0.0144928
GO:2000241	GO:2000241	regulation of reproductive process	0.016129	207/18982	0.331055	0.552749	0.510836	ADA/AGO2/HVCN1	ADA/AGO2/HVCN1	3	1.47904	0.0144928
GO:0035592	GO:0035592	establishment of protein localization to extracellular region	0.0268817	388/18982	0.331909	0.552749	0.510836	CD38/ACSL4/ABAT/OLFM2/ABCG1	CD38/ACSL4/ABAT/OLFM2/ABCG1	5	1.31513	0.0128866
GO:0002478	GO:0002478	antigen processing and presentation of exogenous peptide antigen	0.00537634	41/18982	0.332462	0.552749	0.510836	CTSD	CTSD	1	2.48912	0.0243902
GO:0003203	GO:0003203	endocardial cushion morphogenesis	0.00537634	41/18982	0.332462	0.552749	0.510836	RBPJ	RBPJ	1	2.48912	0.0243902
GO:0009394	GO:0009394	2'-deoxyribonucleotide metabolic process	0.00537634	41/18982	0.332462	0.552749	0.510836	ADA	ADA	1	2.48912	0.0243902
GO:0010591	GO:0010591	regulation of lamellipodium assembly	0.00537634	41/18982	0.332462	0.552749	0.510836	MTOR	MTOR	1	2.48912	0.0243902
GO:0010762	GO:0010762	regulation of fibroblast migration	0.00537634	41/18982	0.332462	0.552749	0.510836	ARHGEF7	ARHGEF7	1	2.48912	0.0243902
GO:0030513	GO:0030513	positive regulation of BMP signaling pathway	0.00537634	41/18982	0.332462	0.552749	0.510836	RBPJ	RBPJ	1	2.48912	0.0243902
GO:0040036	GO:0040036	regulation of fibroblast growth factor receptor signaling pathway	0.00537634	41/18982	0.332462	0.552749	0.510836	RUNX2	RUNX2	1	2.48912	0.0243902
GO:0042417	GO:0042417	dopamine metabolic process	0.00537634	41/18982	0.332462	0.552749	0.510836	ABAT	ABAT	1	2.48912	0.0243902
GO:0044060	GO:0044060	regulation of endocrine process	0.00537634	41/18982	0.332462	0.552749	0.510836	KDM5B	KDM5B	1	2.48912	0.0243902
GO:1900016	GO:1900016	negative regulation of cytokine production involved in inflammatory response	0.00537634	41/18982	0.332462	0.552749	0.510836	NLRC3	NLRC3	1	2.48912	0.0243902
GO:1904861	GO:1904861	excitatory synapse assembly	0.00537634	41/18982	0.332462	0.552749	0.510836	PTK2B	PTK2B	1	2.48912	0.0243902
GO:1990806	GO:1990806	ligand-gated ion channel signaling pathway	0.00537634	41/18982	0.332462	0.552749	0.510836	PTK2B	PTK2B	1	2.48912	0.0243902
GO:0007265	GO:0007265	Ras protein signal transduction	0.0107527	121/18982	0.332713	0.552749	0.510836	RGL4/NRAS	RGL4/NRAS	2	1.68684	0.0165289
GO:0008645	GO:0008645	hexose transmembrane transport	0.0107527	121/18982	0.332713	0.552749	0.510836	SLC5A3/OSBPL8	SLC5A3/OSBPL8	2	1.68684	0.0165289
GO:0051260	GO:0051260	protein homooligomerization	0.016129	208/18982	0.333735	0.554129	0.512112	HSD17B10/KCTD9/JMJD6	HSD17B10/KCTD9/JMJD6	3	1.47193	0.0144231
GO:0009308	GO:0009308	amine metabolic process	0.0107527	122/18982	0.33629	0.55667	0.51446	ABAT/ATP2B4	ABAT/ATP2B4	2	1.67301	0.0163934
GO:0051261	GO:0051261	protein depolymerization	0.0107527	122/18982	0.33629	0.55667	0.51446	CKAP2/SYNJ1	CKAP2/SYNJ1	2	1.67301	0.0163934
GO:0007623	GO:0007623	circadian rhythm	0.016129	209/18982	0.336414	0.55667	0.51446	AHR/MTOR/OGT	AHR/MTOR/OGT	3	1.46489	0.0143541
GO:0009262	GO:0009262	deoxyribonucleotide metabolic process	0.00537634	42/18982	0.339017	0.55667	0.51446	ADA	ADA	1	2.42985	0.0238095
GO:0019692	GO:0019692	deoxyribose phosphate metabolic process	0.00537634	42/18982	0.339017	0.55667	0.51446	ADA	ADA	1	2.42985	0.0238095
GO:0021983	GO:0021983	pituitary gland development	0.00537634	42/18982	0.339017	0.55667	0.51446	RBPJ	RBPJ	1	2.42985	0.0238095
GO:0044319	GO:0044319	wound healing, spreading of cells	0.00537634	42/18982	0.339017	0.55667	0.51446	MTOR	MTOR	1	2.42985	0.0238095
GO:0045066	GO:0045066	regulatory T cell differentiation	0.00537634	42/18982	0.339017	0.55667	0.51446	CTLA4	CTLA4	1	2.42985	0.0238095
GO:0045429	GO:0045429	positive regulation of nitric oxide biosynthetic process	0.00537634	42/18982	0.339017	0.55667	0.51446	PTK2B	PTK2B	1	2.42985	0.0238095
GO:0045454	GO:0045454	cell redox homeostasis	0.00537634	42/18982	0.339017	0.55667	0.51446	HVCN1	HVCN1	1	2.42985	0.0238095
GO:0045738	GO:0045738	negative regulation of DNA repair	0.00537634	42/18982	0.339017	0.55667	0.51446	OTUB2	OTUB2	1	2.42985	0.0238095
GO:0048246	GO:0048246	macrophage chemotaxis	0.00537634	42/18982	0.339017	0.55667	0.51446	PTK2B	PTK2B	1	2.42985	0.0238095
GO:0050433	GO:0050433	regulation of catecholamine secretion	0.00537634	42/18982	0.339017	0.55667	0.51446	ABAT	ABAT	1	2.42985	0.0238095
GO:0060251	GO:0060251	regulation of glial cell proliferation	0.00537634	42/18982	0.339017	0.55667	0.51446	SLC7A5	SLC7A5	1	2.42985	0.0238095
GO:0060421	GO:0060421	positive regulation of heart growth	0.00537634	42/18982	0.339017	0.55667	0.51446	RBPJ	RBPJ	1	2.42985	0.0238095
GO:0090505	GO:0090505	epiboly involved in wound healing	0.00537634	42/18982	0.339017	0.55667	0.51446	MTOR	MTOR	1	2.42985	0.0238095
GO:0099622	GO:0099622	cardiac muscle cell membrane repolarization	0.00537634	42/18982	0.339017	0.55667	0.51446	ATP1B1	ATP1B1	1	2.42985	0.0238095
GO:0120033	GO:0120033	negative regulation of plasma membrane bounded cell projection assembly	0.00537634	42/18982	0.339017	0.55667	0.51446	MPHOSPH9	MPHOSPH9	1	2.42985	0.0238095
GO:0140632	GO:0140632	canonical inflammasome complex assembly	0.00537634	42/18982	0.339017	0.55667	0.51446	NLRC3	NLRC3	1	2.42985	0.0238095
GO:0048469	GO:0048469	cell maturation	0.016129	210/18982	0.339092	0.55667	0.51446	PTK2B/RUNX2/RLF	PTK2B/RUNX2/INSL3	3	1.45791	0.0142857
GO:0019080	GO:0019080	viral gene expression	0.0107527	123/18982	0.339862	0.556694	0.514482	FUT8/MGAT5	FUT8/MGAT5	2	1.65941	0.0162602
GO:0050000	GO:0050000	chromosome localization	0.0107527	123/18982	0.339862	0.556694	0.514482	FAM83D/CENPF	FAM83D/CENPF	2	1.65941	0.0162602
GO:0051092	GO:0051092	positive regulation of NF-kappaB transcription factor activity	0.0107527	123/18982	0.339862	0.556694	0.514482	RIPK3/IL18RAP	RIPK3/IL18RAP	2	1.65941	0.0162602
GO:0022411	GO:0022411	cellular component disassembly	0.0322581	485/18982	0.339872	0.556694	0.514482	CKAP2/RETREG1/VPS54/FUNDC1/SYNJ1/RB1CC1	CKAP2/RETREG1/VPS54/FUNDC1/SYNJ1/RB1CC1	6	1.26252	0.0123711
GO:0015749	GO:0015749	monosaccharide transmembrane transport	0.0107527	124/18982	0.343427	0.560559	0.518054	SLC5A3/OSBPL8	SLC5A3/OSBPL8	2	1.64603	0.016129
GO:0030510	GO:0030510	regulation of BMP signaling pathway	0.0107527	124/18982	0.343427	0.560559	0.518054	RBPJ/NBL1	RBPJ/NBL1	2	1.64603	0.016129
GO:0031644	GO:0031644	regulation of nervous system process	0.0107527	124/18982	0.343427	0.560559	0.518054	PTK2B/ABAT	PTK2B/ABAT	2	1.64603	0.016129
GO:0044344	GO:0044344	cellular response to fibroblast growth factor stimulus	0.0107527	124/18982	0.343427	0.560559	0.518054	RUNX2/KDM5B	RUNX2/KDM5B	2	1.64603	0.016129
GO:0006352	GO:0006352	DNA-templated transcription initiation	0.016129	212/18982	0.344448	0.560559	0.518054	MED14/POLR1E/NCOA6	MED14/POLR1E/NCOA6	3	1.44416	0.0141509
GO:0006304	GO:0006304	DNA modification	0.00537634	43/18982	0.345508	0.560559	0.518054	APOBEC3H	APOBEC3H	1	2.37334	0.0232558
GO:0007595	GO:0007595	lactation	0.00537634	43/18982	0.345508	0.560559	0.518054	NCOR2	NCOR2	1	2.37334	0.0232558
GO:0016202	GO:0016202	regulation of striated muscle tissue development	0.00537634	43/18982	0.345508	0.560559	0.518054	CENPF	CENPF	1	2.37334	0.0232558
GO:0043647	GO:0043647	inositol phosphate metabolic process	0.00537634	43/18982	0.345508	0.560559	0.518054	SYNJ1	SYNJ1	1	2.37334	0.0232558
GO:0046640	GO:0046640	regulation of alpha-beta T cell proliferation	0.00537634	43/18982	0.345508	0.560559	0.518054	CCR2	CCR2	1	2.37334	0.0232558
GO:0051938	GO:0051938	L-glutamate import	0.00537634	43/18982	0.345508	0.560559	0.518054	VPS54	VPS54	1	2.37334	0.0232558
GO:0060412	GO:0060412	ventricular septum morphogenesis	0.00537634	43/18982	0.345508	0.560559	0.518054	RBPJ	RBPJ	1	2.37334	0.0232558
GO:0090504	GO:0090504	epiboly	0.00537634	43/18982	0.345508	0.560559	0.518054	MTOR	MTOR	1	2.37334	0.0232558
GO:0098703	GO:0098703	calcium ion import across plasma membrane	0.00537634	43/18982	0.345508	0.560559	0.518054	ATP2B4	ATP2B4	1	2.37334	0.0232558
GO:1900026	GO:1900026	positive regulation of substrate adhesion-dependent cell spreading	0.00537634	43/18982	0.345508	0.560559	0.518054	ARHGEF7	ARHGEF7	1	2.37334	0.0232558
GO:1902656	GO:1902656	calcium ion import into cytosol	0.00537634	43/18982	0.345508	0.560559	0.518054	ATP2B4	ATP2B4	1	2.37334	0.0232558
GO:1904407	GO:1904407	positive regulation of nitric oxide metabolic process	0.00537634	43/18982	0.345508	0.560559	0.518054	PTK2B	PTK2B	1	2.37334	0.0232558
GO:0045446	GO:0045446	endothelial cell differentiation	0.0107527	125/18982	0.346986	0.562331	0.519691	RBPJ/FOXJ2	RBPJ/FOXJ2	2	1.63286	0.016
GO:1903305	GO:1903305	regulation of regulated secretory pathway	0.0107527	125/18982	0.346986	0.562331	0.519691	KLRC2/CCR2	KLRC2/CCR2	2	1.63286	0.016
GO:0071824	GO:0071824	protein-DNA complex organization	0.0268817	397/18982	0.34934	0.565625	0.522736	CENPF/MED14/POLR1E/UHRF2/KDM5B	CENPF/MED14/POLR1E/UHRF2/KDM5B	5	1.28531	0.0125945
GO:0008016	GO:0008016	regulation of heart contraction	0.016129	214/18982	0.3498	0.565625	0.522736	ADA/ATP1B1/ATP2B4	ADA/ATP1B1/ATP2B4	3	1.43066	0.0140187
GO:0006090	GO:0006090	pyruvate metabolic process	0.0107527	126/18982	0.35054	0.565625	0.522736	MTOR/OGT	MTOR/OGT	2	1.6199	0.015873
GO:0009185	GO:0009185	ribonucleoside diphosphate metabolic process	0.0107527	126/18982	0.35054	0.565625	0.522736	MTOR/OGT	MTOR/OGT	2	1.6199	0.015873
GO:0010717	GO:0010717	regulation of epithelial to mesenchymal transition	0.0107527	126/18982	0.35054	0.565625	0.522736	LDLRAD4/MTOR	LDLRAD4/MTOR	2	1.6199	0.015873
GO:0010811	GO:0010811	positive regulation of cell-substrate adhesion	0.0107527	126/18982	0.35054	0.565625	0.522736	PTK2B/ARHGEF7	PTK2B/ARHGEF7	2	1.6199	0.015873
GO:0010828	GO:0010828	positive regulation of D-glucose transmembrane transport	0.00537634	44/18982	0.351936	0.565625	0.522736	OSBPL8	OSBPL8	1	2.3194	0.0227273
GO:0042119	GO:0042119	neutrophil activation	0.00537634	44/18982	0.351936	0.565625	0.522736	IL18RAP	IL18RAP	1	2.3194	0.0227273
GO:0043268	GO:0043268	positive regulation of potassium ion transport	0.00537634	44/18982	0.351936	0.565625	0.522736	ATP1B1	ATP1B1	1	2.3194	0.0227273
GO:0046006	GO:0046006	regulation of activated T cell proliferation	0.00537634	44/18982	0.351936	0.565625	0.522736	RIPK3	RIPK3	1	2.3194	0.0227273
GO:0046717	GO:0046717	acid secretion	0.00537634	44/18982	0.351936	0.565625	0.522736	ABAT	ABAT	1	2.3194	0.0227273
GO:0048821	GO:0048821	erythrocyte development	0.00537634	44/18982	0.351936	0.565625	0.522736	JMJD6	JMJD6	1	2.3194	0.0227273
GO:0150052	GO:0150052	regulation of postsynapse assembly	0.00537634	44/18982	0.351936	0.565625	0.522736	DOCK10	DOCK10	1	2.3194	0.0227273
GO:1900744	GO:1900744	regulation of p38MAPK cascade	0.00537634	44/18982	0.351936	0.565625	0.522736	GADD45A	GADD45A	1	2.3194	0.0227273
GO:2000649	GO:2000649	regulation of sodium ion transmembrane transporter activity	0.00537634	44/18982	0.351936	0.565625	0.522736	ATP1B1	ATP1B1	1	2.3194	0.0227273
GO:0044271	GO:0044271	NA	0.0322581	493/18982	0.353802	0.567826	0.52477	PCLAF/ADA/POLR1E/NUDT2/NADSYN1/SUPT3H	PCLAF/ADA/POLR1E/NUDT2/NADSYN1/SUPT3H	6	1.24203	0.0121704
GO:0006805	GO:0006805	xenobiotic metabolic process	0.0107527	127/18982	0.354086	0.567826	0.52477	ADA/AHR	ADA/AHR	2	1.60715	0.015748
GO:0016579	GO:0016579	protein deubiquitination	0.0107527	127/18982	0.354086	0.567826	0.52477	OTUB2/TANK	OTUB2/TANK	2	1.60715	0.015748
GO:0022612	GO:0022612	gland morphogenesis	0.0107527	127/18982	0.354086	0.567826	0.52477	PERP/KDM5B	PERP/KDM5B	2	1.60715	0.015748
GO:0006821	GO:0006821	chloride transport	0.0107527	128/18982	0.357626	0.568009	0.524939	CLIC5/CLIC3	CLIC5/CLIC3	2	1.59459	0.015625
GO:0030282	GO:0030282	bone mineralization	0.0107527	128/18982	0.357626	0.568009	0.524939	PTK2B/RUNX2	PTK2B/RUNX2	2	1.59459	0.015625
GO:0048259	GO:0048259	regulation of receptor-mediated endocytosis	0.0107527	128/18982	0.357626	0.568009	0.524939	CBL/ANXA2	CBL/ANXA2	2	1.59459	0.015625
GO:0072089	GO:0072089	stem cell proliferation	0.0107527	128/18982	0.357626	0.568009	0.524939	RBPJ/RUNX2	RBPJ/RUNX2	2	1.59459	0.015625
GO:0098659	GO:0098659	inorganic cation import across plasma membrane	0.0107527	128/18982	0.357626	0.568009	0.524939	ATP1B1/ATP2B4	ATP1B1/ATP2B4	2	1.59459	0.015625
GO:0099587	GO:0099587	inorganic ion import across plasma membrane	0.0107527	128/18982	0.357626	0.568009	0.524939	ATP1B1/ATP2B4	ATP1B1/ATP2B4	2	1.59459	0.015625
GO:0001825	GO:0001825	blastocyst formation	0.00537634	45/18982	0.358301	0.568009	0.524939	ADA	ADA	1	2.26786	0.0222222
GO:0002183	GO:0002183	cytoplasmic translational initiation	0.00537634	45/18982	0.358301	0.568009	0.524939	MTOR	MTOR	1	2.26786	0.0222222
GO:0003176	GO:0003176	aortic valve development	0.00537634	45/18982	0.358301	0.568009	0.524939	RBPJ	RBPJ	1	2.26786	0.0222222
GO:0015872	GO:0015872	dopamine transport	0.00537634	45/18982	0.358301	0.568009	0.524939	ABAT	ABAT	1	2.26786	0.0222222
GO:0030574	GO:0030574	collagen catabolic process	0.00537634	45/18982	0.358301	0.568009	0.524939	RETREG1	RETREG1	1	2.26786	0.0222222
GO:0032689	GO:0032689	negative regulation of type II interferon production	0.00537634	45/18982	0.358301	0.568009	0.524939	HAVCR2	HAVCR2	1	2.26786	0.0222222
GO:0033574	GO:0033574	response to testosterone	0.00537634	45/18982	0.358301	0.568009	0.524939	CBL	CBL	1	2.26786	0.0222222
GO:0048701	GO:0048701	embryonic cranial skeleton morphogenesis	0.00537634	45/18982	0.358301	0.568009	0.524939	RUNX2	RUNX2	1	2.26786	0.0222222
GO:0060338	GO:0060338	regulation of type I interferon-mediated signaling pathway	0.00537634	45/18982	0.358301	0.568009	0.524939	ZBP1	ZBP1	1	2.26786	0.0222222
GO:0060428	GO:0060428	lung epithelium development	0.00537634	45/18982	0.358301	0.568009	0.524939	RBPJ	RBPJ	1	2.26786	0.0222222
GO:0070296	GO:0070296	sarcoplasmic reticulum calcium ion transport	0.00537634	45/18982	0.358301	0.568009	0.524939	CCR5	CCR5	1	2.26786	0.0222222
GO:0071402	GO:0071402	cellular response to lipoprotein particle stimulus	0.00537634	45/18982	0.358301	0.568009	0.524939	ABCG1	ABCG1	1	2.26786	0.0222222
GO:0120178	GO:0120178	steroid hormone biosynthetic process	0.00537634	45/18982	0.358301	0.568009	0.524939	H6PD	H6PD	1	2.26786	0.0222222
GO:1901861	GO:1901861	regulation of muscle tissue development	0.00537634	45/18982	0.358301	0.568009	0.524939	CENPF	CENPF	1	2.26786	0.0222222
GO:1990000	GO:1990000	amyloid fibril formation	0.00537634	45/18982	0.358301	0.568009	0.524939	RIPK3	RIPK3	1	2.26786	0.0222222
GO:0060271	GO:0060271	cilium assembly	0.0268817	403/18982	0.360993	0.571295	0.527975	MPHOSPH9/TPGS1/ABLIM1/CEP350/CDC14A	MPHOSPH9/TPGS1/ABLIM1/CEP350/CDC14A	5	1.26618	0.0124069
GO:0035710	GO:0035710	CD4-positive, alpha-beta T cell activation	0.0107527	129/18982	0.361159	0.571295	0.527975	MTOR/LGALS1	MTOR/LGALS1	2	1.58223	0.0155039
GO:0043200	GO:0043200	response to amino acid	0.0107527	129/18982	0.361159	0.571295	0.527975	MTOR/SLC7A5	MTOR/SLC7A5	2	1.58223	0.0155039
GO:0051702	GO:0051702	biological process involved in interaction with symbiont	0.0107527	129/18982	0.361159	0.571295	0.527975	APOBEC3H/SMC6	APOBEC3H/SMC6	2	1.58223	0.0155039
GO:0005978	GO:0005978	glycogen biosynthetic process	0.00537634	46/18982	0.364604	0.571896	0.528531	GYG1	GYG1	1	2.21856	0.0217391
GO:0008038	GO:0008038	neuron recognition	0.00537634	46/18982	0.364604	0.571896	0.528531	EMB	EMB	1	2.21856	0.0217391
GO:0009225	GO:0009225	nucleotide-sugar metabolic process	0.00537634	46/18982	0.364604	0.571896	0.528531	FUT8	FUT8	1	2.21856	0.0217391
GO:0009250	GO:0009250	glucan biosynthetic process	0.00537634	46/18982	0.364604	0.571896	0.528531	GYG1	GYG1	1	2.21856	0.0217391
GO:0035196	GO:0035196	miRNA processing	0.00537634	46/18982	0.364604	0.571896	0.528531	AGO2	AGO2	1	2.21856	0.0217391
GO:0045047	GO:0045047	protein targeting to ER	0.00537634	46/18982	0.364604	0.571896	0.528531	VPS54	VPS54	1	2.21856	0.0217391
GO:0045601	GO:0045601	regulation of endothelial cell differentiation	0.00537634	46/18982	0.364604	0.571896	0.528531	FOXJ2	FOXJ2	1	2.21856	0.0217391
GO:0045687	GO:0045687	positive regulation of glial cell differentiation	0.00537634	46/18982	0.364604	0.571896	0.528531	MTOR	MTOR	1	2.21856	0.0217391
GO:0046633	GO:0046633	alpha-beta T cell proliferation	0.00537634	46/18982	0.364604	0.571896	0.528531	CCR2	CCR2	1	2.21856	0.0217391
GO:0046839	GO:0046839	phospholipid dephosphorylation	0.00537634	46/18982	0.364604	0.571896	0.528531	SYNJ1	SYNJ1	1	2.21856	0.0217391
GO:0048512	GO:0048512	circadian behavior	0.00537634	46/18982	0.364604	0.571896	0.528531	MTOR	MTOR	1	2.21856	0.0217391
GO:0048713	GO:0048713	regulation of oligodendrocyte differentiation	0.00537634	46/18982	0.364604	0.571896	0.528531	MTOR	MTOR	1	2.21856	0.0217391
GO:0060071	GO:0060071	Wnt signaling pathway, planar cell polarity pathway	0.00537634	46/18982	0.364604	0.571896	0.528531	DAAM1	DAAM1	1	2.21856	0.0217391
GO:0090181	GO:0090181	regulation of cholesterol metabolic process	0.00537634	46/18982	0.364604	0.571896	0.528531	ABCG1	ABCG1	1	2.21856	0.0217391
GO:0090207	GO:0090207	regulation of triglyceride metabolic process	0.00537634	46/18982	0.364604	0.571896	0.528531	ABHD5	ABHD5	1	2.21856	0.0217391
GO:2001056	GO:2001056	positive regulation of cysteine-type endopeptidase activity	0.0107527	130/18982	0.364684	0.571896	0.528531	PERP/CTSD	PERP/CTSD	2	1.57006	0.0153846
GO:0050807	GO:0050807	regulation of synapse organization	0.0215054	312/18982	0.365729	0.573225	0.529759	AGO2/PTK2B/DOCK10/OGT	AGO2/PTK2B/DOCK10/OGT	4	1.30838	0.0128205
GO:1903829	GO:1903829	positive regulation of protein localization	0.0322581	500/18982	0.366029	0.573387	0.529909	CD38/ACSL4/ABAT/SLC5A3/ABCG1/ATP2B4	CD38/ACSL4/ABAT/SLC5A3/ABCG1/ATP2B4	6	1.22465	0.012
GO:0046486	GO:0046486	glycerolipid metabolic process	0.0268817	407/18982	0.36877	0.57474	0.53116	SYNJ1/SERINC5/LPIN2/OSBPL8/ABHD5	SYNJ1/SERINC5/LPIN2/OSBPL8/ABHD5	5	1.25373	0.012285
GO:0006650	GO:0006650	glycerophospholipid metabolic process	0.0215054	314/18982	0.370175	0.57474	0.53116	SYNJ1/SERINC5/OSBPL8/ABHD5	SYNJ1/SERINC5/OSBPL8/ABHD5	4	1.30005	0.0127389
GO:0048193	GO:0048193	Golgi vesicle transport	0.0215054	314/18982	0.370175	0.57474	0.53116	VPS54/SEC22B/MYO5A/VPS35L	VPS54/SEC22B/MYO5A/VPS35L	4	1.30005	0.0127389
GO:0000731	GO:0000731	DNA synthesis involved in DNA repair	0.00537634	47/18982	0.370845	0.57474	0.53116	PCLAF	PCLAF	1	2.17136	0.0212766
GO:0010830	GO:0010830	regulation of myotube differentiation	0.00537634	47/18982	0.370845	0.57474	0.53116	MTOR	MTOR	1	2.17136	0.0212766
GO:0019432	GO:0019432	triglyceride biosynthetic process	0.00537634	47/18982	0.370845	0.57474	0.53116	LPIN2	LPIN2	1	2.17136	0.0212766
GO:0031641	GO:0031641	regulation of myelination	0.00537634	47/18982	0.370845	0.57474	0.53116	MTOR	MTOR	1	2.17136	0.0212766
GO:0032309	GO:0032309	icosanoid secretion	0.00537634	47/18982	0.370845	0.57474	0.53116	ACSL4	ACSL4	1	2.17136	0.0212766
GO:0032941	GO:0032941	secretion by tissue	0.00537634	47/18982	0.370845	0.57474	0.53116	ADA	ADA	1	2.17136	0.0212766
GO:0042168	GO:0042168	heme metabolic process	0.00537634	47/18982	0.370845	0.57474	0.53116	TMEM14C	TMEM14C	1	2.17136	0.0212766
GO:0042771	GO:0042771	intrinsic apoptotic signaling pathway in response to DNA damage by p53 class mediator	0.00537634	47/18982	0.370845	0.57474	0.53116	CDIP1	CDIP1	1	2.17136	0.0212766
GO:0042789	GO:0042789	mRNA transcription by RNA polymerase II	0.00537634	47/18982	0.370845	0.57474	0.53116	ANXA2	ANXA2	1	2.17136	0.0212766
GO:0048634	GO:0048634	regulation of muscle organ development	0.00537634	47/18982	0.370845	0.57474	0.53116	CENPF	CENPF	1	2.17136	0.0212766
GO:0050798	GO:0050798	activated T cell proliferation	0.00537634	47/18982	0.370845	0.57474	0.53116	RIPK3	RIPK3	1	2.17136	0.0212766
GO:0055010	GO:0055010	ventricular cardiac muscle tissue morphogenesis	0.00537634	47/18982	0.370845	0.57474	0.53116	RBPJ	RBPJ	1	2.17136	0.0212766
GO:0060711	GO:0060711	labyrinthine layer development	0.00537634	47/18982	0.370845	0.57474	0.53116	RBPJ	RBPJ	1	2.17136	0.0212766
GO:0071763	GO:0071763	nuclear membrane organization	0.00537634	47/18982	0.370845	0.57474	0.53116	TMEM43	TMEM43	1	2.17136	0.0212766
GO:0095500	GO:0095500	acetylcholine receptor signaling pathway	0.00537634	47/18982	0.370845	0.57474	0.53116	RGS10	RGS10	1	2.17136	0.0212766
GO:0097106	GO:0097106	postsynaptic density organization	0.00537634	47/18982	0.370845	0.57474	0.53116	PTK2B	PTK2B	1	2.17136	0.0212766
GO:1903307	GO:1903307	positive regulation of regulated secretory pathway	0.00537634	47/18982	0.370845	0.57474	0.53116	KLRC2	KLRC2	1	2.17136	0.0212766
GO:0001704	GO:0001704	formation of primary germ layer	0.0107527	132/18982	0.371714	0.574862	0.531272	DUSP4/ETS2	DUSP4/ETS2	2	1.54627	0.0151515
GO:0010977	GO:0010977	negative regulation of neuron projection development	0.0107527	132/18982	0.371714	0.574862	0.531272	CD38/ITM2C	CD38/ITM2C	2	1.54627	0.0151515
GO:0030512	GO:0030512	negative regulation of transforming growth factor beta receptor signaling pathway	0.0107527	132/18982	0.371714	0.574862	0.531272	LDLRAD4/OGT	LDLRAD4/OGT	2	1.54627	0.0151515
GO:0071774	GO:0071774	response to fibroblast growth factor	0.0107527	132/18982	0.371714	0.574862	0.531272	RUNX2/KDM5B	RUNX2/KDM5B	2	1.54627	0.0151515
GO:0010810	GO:0010810	regulation of cell-substrate adhesion	0.016129	223/18982	0.373815	0.577805	0.533992	TBCD/PTK2B/ARHGEF7	TBCD/PTK2B/ARHGEF7	3	1.37292	0.0134529
GO:0098661	GO:0098661	inorganic anion transmembrane transport	0.0107527	133/18982	0.375217	0.578463	0.5346	CLIC5/CLIC3	CLIC5/CLIC3	2	1.53464	0.0150376
GO:0006631	GO:0006631	fatty acid metabolic process	0.0268817	411/18982	0.376549	0.578463	0.5346	ACOT7/ACSL4/HSD17B10/LPIN2/ABHD5	ACOT7/ACSL4/HSD17B10/LPIN2/ABHD5	5	1.24153	0.0121655
GO:0006356	GO:0006356	regulation of transcription by RNA polymerase I	0.00537634	48/18982	0.377025	0.578463	0.5346	MTOR	MTOR	1	2.12612	0.0208333
GO:0007622	GO:0007622	rhythmic behavior	0.00537634	48/18982	0.377025	0.578463	0.5346	MTOR	MTOR	1	2.12612	0.0208333
GO:0010453	GO:0010453	regulation of cell fate commitment	0.00537634	48/18982	0.377025	0.578463	0.5346	LGALS1	LGALS1	1	2.12612	0.0208333
GO:0030149	GO:0030149	sphingolipid catabolic process	0.00537634	48/18982	0.377025	0.578463	0.5346	VPS54	VPS54	1	2.12612	0.0208333
GO:0032210	GO:0032210	regulation of telomere maintenance via telomerase	0.00537634	48/18982	0.377025	0.578463	0.5346	TEN1	TEN1	1	2.12612	0.0208333
GO:0045622	GO:0045622	regulation of T-helper cell differentiation	0.00537634	48/18982	0.377025	0.578463	0.5346	LGALS1	LGALS1	1	2.12612	0.0208333
GO:0048489	GO:0048489	synaptic vesicle transport	0.00537634	48/18982	0.377025	0.578463	0.5346	SYNJ1	SYNJ1	1	2.12612	0.0208333
GO:0055078	GO:0055078	sodium ion homeostasis	0.00537634	48/18982	0.377025	0.578463	0.5346	ATP1B1	ATP1B1	1	2.12612	0.0208333
GO:0061383	GO:0061383	trabecula morphogenesis	0.00537634	48/18982	0.377025	0.578463	0.5346	RBPJ	RBPJ	1	2.12612	0.0208333
GO:0120163	GO:0120163	negative regulation of cold-induced thermogenesis	0.00537634	48/18982	0.377025	0.578463	0.5346	RBPJ	RBPJ	1	2.12612	0.0208333
GO:1902003	GO:1902003	regulation of amyloid-beta formation	0.00537634	48/18982	0.377025	0.578463	0.5346	ABCG1	ABCG1	1	2.12612	0.0208333
GO:1990573	GO:1990573	potassium ion import across plasma membrane	0.00537634	48/18982	0.377025	0.578463	0.5346	ATP1B1	ATP1B1	1	2.12612	0.0208333
GO:0006354	GO:0006354	DNA-templated transcription elongation	0.0107527	134/18982	0.378712	0.578997	0.535093	MED14/POLR1E	MED14/POLR1E	2	1.52319	0.0149254
GO:0009132	GO:0009132	nucleoside diphosphate metabolic process	0.0107527	134/18982	0.378712	0.578997	0.535093	MTOR/OGT	MTOR/OGT	2	1.52319	0.0149254
GO:0050803	GO:0050803	regulation of synapse structure or activity	0.0215054	318/18982	0.379063	0.578997	0.535093	AGO2/PTK2B/DOCK10/OGT	AGO2/PTK2B/DOCK10/OGT	4	1.2837	0.0125786
GO:0007601	GO:0007601	visual perception	0.016129	225/18982	0.379132	0.578997	0.535093	CLIC5/RGS16/ABLIM1	CLIC5/RGS16/ABLIM1	3	1.36072	0.0133333
GO:0046879	GO:0046879	hormone secretion	0.0215054	319/18982	0.381283	0.578997	0.535093	CD38/ACSL4/ABAT/KDM5B	CD38/ACSL4/ABAT/KDM5B	4	1.27967	0.0125392
GO:0070371	GO:0070371	ERK1 and ERK2 cascade	0.0215054	319/18982	0.381283	0.578997	0.535093	FAM83D/DUSP4/PTK2B/HAVCR2	FAM83D/DUSP4/PTK2B/HAVCR2	4	1.27967	0.0125392
GO:0050953	GO:0050953	sensory perception of light stimulus	0.016129	226/18982	0.381786	0.578997	0.535093	CLIC5/RGS16/ABLIM1	CLIC5/RGS16/ABLIM1	3	1.3547	0.0132743
GO:0072330	GO:0072330	monocarboxylic acid biosynthetic process	0.016129	226/18982	0.381786	0.578997	0.535093	ACOT7/DSE/HSD17B10	ACOT7/DSE/HSD17B10	3	1.3547	0.0132743
GO:0008033	GO:0008033	tRNA processing	0.0107527	135/18982	0.382199	0.578997	0.535093	B3GNTL1/HSD17B10	B3GNTL1/HSD17B10	2	1.51191	0.0148148
GO:0046683	GO:0046683	response to organophosphorus	0.0107527	135/18982	0.382199	0.578997	0.535093	AHR/PTK2B	AHR/PTK2B	2	1.51191	0.0148148
GO:0051983	GO:0051983	regulation of chromosome segregation	0.0107527	135/18982	0.382199	0.578997	0.535093	CENPF/SMC6	CENPF/SMC6	2	1.51191	0.0148148
GO:0006509	GO:0006509	membrane protein ectodomain proteolysis	0.00537634	49/18982	0.383145	0.578997	0.535093	ADAM19	ADAM19	1	2.08273	0.0204082
GO:0007094	GO:0007094	mitotic spindle assembly checkpoint signaling	0.00537634	49/18982	0.383145	0.578997	0.535093	CENPF	CENPF	1	2.08273	0.0204082
GO:0030521	GO:0030521	androgen receptor signaling pathway	0.00537634	49/18982	0.383145	0.578997	0.535093	NCOR2	NCOR2	1	2.08273	0.0204082
GO:0032092	GO:0032092	positive regulation of protein binding	0.00537634	49/18982	0.383145	0.578997	0.535093	ANXA2	ANXA2	1	2.08273	0.0204082
GO:0032369	GO:0032369	negative regulation of lipid transport	0.00537634	49/18982	0.383145	0.578997	0.535093	ACSL4	ACSL4	1	2.08273	0.0204082
GO:0032620	GO:0032620	interleukin-17 production	0.00537634	49/18982	0.383145	0.578997	0.535093	SLC7A5	SLC7A5	1	2.08273	0.0204082
GO:0032660	GO:0032660	regulation of interleukin-17 production	0.00537634	49/18982	0.383145	0.578997	0.535093	SLC7A5	SLC7A5	1	2.08273	0.0204082
GO:0033628	GO:0033628	regulation of cell adhesion mediated by integrin	0.00537634	49/18982	0.383145	0.578997	0.535093	ADA	ADA	1	2.08273	0.0204082
GO:0042149	GO:0042149	cellular response to glucose starvation	0.00537634	49/18982	0.383145	0.578997	0.535093	SLC7A5	SLC7A5	1	2.08273	0.0204082
GO:0043029	GO:0043029	T cell homeostasis	0.00537634	49/18982	0.383145	0.578997	0.535093	RIPK3	RIPK3	1	2.08273	0.0204082
GO:0046636	GO:0046636	negative regulation of alpha-beta T cell activation	0.00537634	49/18982	0.383145	0.578997	0.535093	LGALS1	LGALS1	1	2.08273	0.0204082
GO:0050432	GO:0050432	catecholamine secretion	0.00537634	49/18982	0.383145	0.578997	0.535093	ABAT	ABAT	1	2.08273	0.0204082
GO:0050856	GO:0050856	regulation of T cell receptor signaling pathway	0.00537634	49/18982	0.383145	0.578997	0.535093	ADA	ADA	1	2.08273	0.0204082
GO:0060043	GO:0060043	regulation of cardiac muscle cell proliferation	0.00537634	49/18982	0.383145	0.578997	0.535093	RBPJ	RBPJ	1	2.08273	0.0204082
GO:0071173	GO:0071173	spindle assembly checkpoint signaling	0.00537634	49/18982	0.383145	0.578997	0.535093	CENPF	CENPF	1	2.08273	0.0204082
GO:0071174	GO:0071174	mitotic spindle checkpoint signaling	0.00537634	49/18982	0.383145	0.578997	0.535093	CENPF	CENPF	1	2.08273	0.0204082
GO:1902459	GO:1902459	positive regulation of stem cell population maintenance	0.00537634	49/18982	0.383145	0.578997	0.535093	OGT	OGT	1	2.08273	0.0204082
GO:1905314	GO:1905314	semi-lunar valve development	0.00537634	49/18982	0.383145	0.578997	0.535093	RBPJ	RBPJ	1	2.08273	0.0204082
GO:0007127	GO:0007127	meiosis I	0.0107527	136/18982	0.385678	0.581807	0.537691	CKS2/FOXJ2	CKS2/FOXJ2	2	1.50079	0.0147059
GO:0042476	GO:0042476	odontogenesis	0.0107527	136/18982	0.385678	0.581807	0.537691	PERP/RUNX2	PERP/RUNX2	2	1.50079	0.0147059
GO:0006639	GO:0006639	acylglycerol metabolic process	0.0107527	137/18982	0.389148	0.581807	0.537691	LPIN2/ABHD5	LPIN2/ABHD5	2	1.48984	0.0145985
GO:0034219	GO:0034219	carbohydrate transmembrane transport	0.0107527	137/18982	0.389148	0.581807	0.537691	SLC5A3/OSBPL8	SLC5A3/OSBPL8	2	1.48984	0.0145985
GO:0006513	GO:0006513	protein monoubiquitination	0.00537634	50/18982	0.389205	0.581807	0.537691	CBL	CBL	1	2.04108	0.02
GO:0006623	GO:0006623	protein targeting to vacuole	0.00537634	50/18982	0.389205	0.581807	0.537691	VPS54	VPS54	1	2.04108	0.02
GO:0019320	GO:0019320	hexose catabolic process	0.00537634	50/18982	0.389205	0.581807	0.537691	FUT8	FUT8	1	2.04108	0.02
GO:0019884	GO:0019884	antigen processing and presentation of exogenous antigen	0.00537634	50/18982	0.389205	0.581807	0.537691	CTSD	CTSD	1	2.04108	0.02
GO:0031577	GO:0031577	spindle checkpoint signaling	0.00537634	50/18982	0.389205	0.581807	0.537691	CENPF	CENPF	1	2.04108	0.02
GO:0035384	GO:0035384	thioester biosynthetic process	0.00537634	50/18982	0.389205	0.581807	0.537691	ACSL4	ACSL4	1	2.04108	0.02
GO:0042181	GO:0042181	ketone biosynthetic process	0.00537634	50/18982	0.389205	0.581807	0.537691	H6PD	H6PD	1	2.04108	0.02
GO:0044331	GO:0044331	cell-cell adhesion mediated by cadherin	0.00537634	50/18982	0.389205	0.581807	0.537691	ADAM19	ADAM19	1	2.04108	0.02
GO:0045747	GO:0045747	positive regulation of Notch signaling pathway	0.00537634	50/18982	0.389205	0.581807	0.537691	TSPAN14	TSPAN14	1	2.04108	0.02
GO:0045761	GO:0045761	regulation of adenylate cyclase activity	0.00537634	50/18982	0.389205	0.581807	0.537691	CCR2	CCR2	1	2.04108	0.02
GO:0048538	GO:0048538	thymus development	0.00537634	50/18982	0.389205	0.581807	0.537691	RIPK3	RIPK3	1	2.04108	0.02
GO:0051150	GO:0051150	regulation of smooth muscle cell differentiation	0.00537634	50/18982	0.389205	0.581807	0.537691	OLFM2	OLFM2	1	2.04108	0.02
GO:0071616	GO:0071616	acyl-CoA biosynthetic process	0.00537634	50/18982	0.389205	0.581807	0.537691	ACSL4	ACSL4	1	2.04108	0.02
GO:0071827	GO:0071827	plasma lipoprotein particle organization	0.00537634	50/18982	0.389205	0.581807	0.537691	ABCG1	ABCG1	1	2.04108	0.02
GO:0072599	GO:0072599	establishment of protein localization to endoplasmic reticulum	0.00537634	50/18982	0.389205	0.581807	0.537691	VPS54	VPS54	1	2.04108	0.02
GO:0098815	GO:0098815	modulation of excitatory postsynaptic potential	0.00537634	50/18982	0.389205	0.581807	0.537691	PTK2B	PTK2B	1	2.04108	0.02
GO:0140894	GO:0140894	endolysosomal toll-like receptor signaling pathway	0.00537634	50/18982	0.389205	0.581807	0.537691	HAVCR2	HAVCR2	1	2.04108	0.02
GO:0051648	GO:0051648	vesicle localization	0.016129	229/18982	0.389736	0.582003	0.537872	SYNJ1/TPGS1/MYO5A	SYNJ1/TPGS1/MYO5A	3	1.33695	0.0131004
GO:0051651	GO:0051651	maintenance of location in cell	0.016129	229/18982	0.389736	0.582003	0.537872	PTK2B/CCR5/UBASH3B	PTK2B/CCR5/UBASH3B	3	1.33695	0.0131004
GO:0018105	GO:0018105	peptidyl-serine phosphorylation	0.016129	230/18982	0.39238	0.584174	0.539878	CAMK4/MTOR/GADD45A	CAMK4/MTOR/GADD45A	3	1.33114	0.0130435
GO:0042594	GO:0042594	response to starvation	0.016129	230/18982	0.39238	0.584174	0.539878	CBL/MTOR/SLC7A5	CBL/MTOR/SLC7A5	3	1.33114	0.0130435
GO:0006638	GO:0006638	neutral lipid metabolic process	0.0107527	138/18982	0.39261	0.584174	0.539878	LPIN2/ABHD5	LPIN2/ABHD5	2	1.47904	0.0144928
GO:1904062	GO:1904062	regulation of monoatomic cation transmembrane transport	0.0215054	325/18982	0.394585	0.584174	0.539878	PTK2B/UBASH3B/ATP1B1/ATP2B4	PTK2B/UBASH3B/ATP1B1/ATP2B4	4	1.25605	0.0123077
GO:0007019	GO:0007019	microtubule depolymerization	0.00537634	51/18982	0.395206	0.584174	0.539878	CKAP2	CKAP2	1	2.00105	0.0196078
GO:0008206	GO:0008206	bile acid metabolic process	0.00537634	51/18982	0.395206	0.584174	0.539878	HSD17B10	HSD17B10	1	2.00105	0.0196078
GO:0016601	GO:0016601	Rac protein signal transduction	0.00537634	51/18982	0.395206	0.584174	0.539878	OGT	OGT	1	2.00105	0.0196078
GO:0032467	GO:0032467	positive regulation of cytokinesis	0.00537634	51/18982	0.395206	0.584174	0.539878	CDC14A	CDC14A	1	2.00105	0.0196078
GO:0033046	GO:0033046	negative regulation of sister chromatid segregation	0.00537634	51/18982	0.395206	0.584174	0.539878	CENPF	CENPF	1	2.00105	0.0196078
GO:0033048	GO:0033048	negative regulation of mitotic sister chromatid segregation	0.00537634	51/18982	0.395206	0.584174	0.539878	CENPF	CENPF	1	2.00105	0.0196078
GO:0043457	GO:0043457	regulation of cellular respiration	0.00537634	51/18982	0.395206	0.584174	0.539878	IL10RB	IL10RB	1	2.00105	0.0196078
GO:0045841	GO:0045841	negative regulation of mitotic metaphase/anaphase transition	0.00537634	51/18982	0.395206	0.584174	0.539878	CENPF	CENPF	1	2.00105	0.0196078
GO:0046596	GO:0046596	regulation of viral entry into host cell	0.00537634	51/18982	0.395206	0.584174	0.539878	LGALS1	LGALS1	1	2.00105	0.0196078
GO:0051155	GO:0051155	positive regulation of striated muscle cell differentiation	0.00537634	51/18982	0.395206	0.584174	0.539878	MTOR	MTOR	1	2.00105	0.0196078
GO:0051496	GO:0051496	positive regulation of stress fiber assembly	0.00537634	51/18982	0.395206	0.584174	0.539878	MTOR	MTOR	1	2.00105	0.0196078
GO:0060119	GO:0060119	inner ear receptor cell development	0.00537634	51/18982	0.395206	0.584174	0.539878	SLC4A7	SLC4A7	1	2.00105	0.0196078
GO:0089718	GO:0089718	amino acid import across plasma membrane	0.00537634	51/18982	0.395206	0.584174	0.539878	SLC7A5	SLC7A5	1	2.00105	0.0196078
GO:1901016	GO:1901016	regulation of potassium ion transmembrane transporter activity	0.00537634	51/18982	0.395206	0.584174	0.539878	ATP1B1	ATP1B1	1	2.00105	0.0196078
GO:1990090	GO:1990090	cellular response to nerve growth factor stimulus	0.00537634	51/18982	0.395206	0.584174	0.539878	CBL	CBL	1	2.00105	0.0196078
GO:2000816	GO:2000816	negative regulation of mitotic sister chromatid separation	0.00537634	51/18982	0.395206	0.584174	0.539878	CENPF	CENPF	1	2.00105	0.0196078
GO:0030218	GO:0030218	erythrocyte differentiation	0.0107527	139/18982	0.396063	0.584846	0.540499	TMEM14C/JMJD6	TMEM14C/JMJD6	2	1.4684	0.0143885
GO:0090288	GO:0090288	negative regulation of cellular response to growth factor stimulus	0.0107527	139/18982	0.396063	0.584846	0.540499	NBL1/ATP2B4	NBL1/ATP2B4	2	1.4684	0.0143885
GO:0090092	GO:0090092	regulation of transmembrane receptor protein serine/threonine kinase signaling pathway	0.0215054	326/18982	0.396798	0.585635	0.541228	RBPJ/NBL1/LDLRAD4/OGT	RBPJ/NBL1/LDLRAD4/OGT	4	1.25219	0.0122699
GO:0002702	GO:0002702	positive regulation of production of molecular mediator of immune response	0.0107527	140/18982	0.399507	0.588579	0.54395	DENND1B/SLC7A5	DENND1B/SLC7A5	2	1.45791	0.0142857
GO:0030048	GO:0030048	actin filament-based movement	0.0107527	140/18982	0.399507	0.588579	0.54395	MYO5A/MYO9B	MYO5A/MYO9B	2	1.45791	0.0142857
GO:0003197	GO:0003197	endocardial cushion development	0.00537634	52/18982	0.401148	0.588579	0.54395	RBPJ	RBPJ	1	1.96257	0.0192308
GO:0006346	GO:0006346	DNA methylation-dependent heterochromatin formation	0.00537634	52/18982	0.401148	0.588579	0.54395	ATF7IP2	ATF7IP2	1	1.96257	0.0192308
GO:0006890	GO:0006890	retrograde vesicle-mediated transport, Golgi to endoplasmic reticulum	0.00537634	52/18982	0.401148	0.588579	0.54395	SEC22B	SEC22B	1	1.96257	0.0192308
GO:0009116	GO:0009116	nucleoside metabolic process	0.00537634	52/18982	0.401148	0.588579	0.54395	ADA	ADA	1	1.96257	0.0192308
GO:0009299	GO:0009299	mRNA transcription	0.00537634	52/18982	0.401148	0.588579	0.54395	ANXA2	ANXA2	1	1.96257	0.0192308
GO:0046466	GO:0046466	membrane lipid catabolic process	0.00537634	52/18982	0.401148	0.588579	0.54395	VPS54	VPS54	1	1.96257	0.0192308
GO:0050922	GO:0050922	negative regulation of chemotaxis	0.00537634	52/18982	0.401148	0.588579	0.54395	NBL1	NBL1	1	1.96257	0.0192308
GO:0098926	GO:0098926	postsynaptic signal transduction	0.00537634	52/18982	0.401148	0.588579	0.54395	RGS10	RGS10	1	1.96257	0.0192308
GO:1903539	GO:1903539	protein localization to postsynaptic membrane	0.00537634	52/18982	0.401148	0.588579	0.54395	OGT	OGT	1	1.96257	0.0192308
GO:0097193	GO:0097193	intrinsic apoptotic signaling pathway	0.0215054	328/18982	0.401221	0.588579	0.54395	PERP/RIPK3/CDIP1/DAPK2	PERP/RIPK3/CDIP1/DAPK2	4	1.24456	0.0121951
GO:0007596	GO:0007596	blood coagulation	0.016129	234/18982	0.402929	0.590786	0.545989	UBASH3B/ANXA5/ANXA2	UBASH3B/ANXA5/ANXA2	3	1.30838	0.0128205
GO:0010594	GO:0010594	regulation of endothelial cell migration	0.016129	235/18982	0.405558	0.591141	0.546317	PTK2B/GADD45A/ATP2B4	PTK2B/GADD45A/ATP2B4	3	1.30281	0.012766
GO:1904951	GO:1904951	positive regulation of establishment of protein localization	0.0215054	330/18982	0.405639	0.591141	0.546317	CD38/ACSL4/ABAT/ABCG1	CD38/ACSL4/ABAT/ABCG1	4	1.23702	0.0121212
GO:0008643	GO:0008643	carbohydrate transport	0.0107527	142/18982	0.406367	0.591141	0.546317	SLC5A3/OSBPL8	SLC5A3/OSBPL8	2	1.43738	0.0140845
GO:0051053	GO:0051053	negative regulation of DNA metabolic process	0.0107527	142/18982	0.406367	0.591141	0.546317	OTUB2/TEN1	OTUB2/TEN1	2	1.43738	0.0140845
GO:0007157	GO:0007157	heterophilic cell-cell adhesion via plasma membrane cell adhesion molecules	0.00537634	53/18982	0.407032	0.591141	0.546317	JAML	JAML	1	1.92554	0.0188679
GO:0010332	GO:0010332	response to gamma radiation	0.00537634	53/18982	0.407032	0.591141	0.546317	CBL	CBL	1	1.92554	0.0188679
GO:0031648	GO:0031648	protein destabilization	0.00537634	53/18982	0.407032	0.591141	0.546317	MTOR	MTOR	1	1.92554	0.0188679
GO:0032330	GO:0032330	regulation of chondrocyte differentiation	0.00537634	53/18982	0.407032	0.591141	0.546317	RUNX2	RUNX2	1	1.92554	0.0188679
GO:0032968	GO:0032968	positive regulation of transcription elongation by RNA polymerase II	0.00537634	53/18982	0.407032	0.591141	0.546317	MED14	MED14	1	1.92554	0.0188679
GO:0035094	GO:0035094	response to nicotine	0.00537634	53/18982	0.407032	0.591141	0.546317	ABAT	ABAT	1	1.92554	0.0188679
GO:0043303	GO:0043303	mast cell degranulation	0.00537634	53/18982	0.407032	0.591141	0.546317	CBL	CBL	1	1.92554	0.0188679
GO:0046460	GO:0046460	neutral lipid biosynthetic process	0.00537634	53/18982	0.407032	0.591141	0.546317	LPIN2	LPIN2	1	1.92554	0.0188679
GO:0046463	GO:0046463	acylglycerol biosynthetic process	0.00537634	53/18982	0.407032	0.591141	0.546317	LPIN2	LPIN2	1	1.92554	0.0188679
GO:0071825	GO:0071825	protein-lipid complex organization	0.00537634	53/18982	0.407032	0.591141	0.546317	ABCG1	ABCG1	1	1.92554	0.0188679
[truncated: 911 more rows]

## Sheet: Table S9
Table S9. KEGG enrichment analysis of 6-subgroup.
	ID	Description	GeneRatio	BgRatio	pvalue	p.adjust	qvalue	geneID	Count	FoldEnrich	RichFactor
hsa04211	hsa04211	Longevity regulating pathway	0.0537634	89/8159	0.0033744	0.383695	0.370232	EIF4EBP1/CAMK4/MTOR/NRAS/RB1CC1	5	4.92872	0.0561798
hsa04978	hsa04978	Mineral absorption	0.0430108	60/8159	0.00474029	0.383695	0.370232	MT1E/MT1F/ATP1B1/ATP2B4	4	5.84875	0.0666667
hsa04140	hsa04140	Autophagy - animal	0.0645161	141/8159	0.0053291	0.383695	0.370232	MTOR/DAPK2/NRAS/CTSD/TANK/RB1CC1	6	3.73324	0.0425532
hsa00760	hsa00760	Nicotinate and nicotinamide metabolism	0.0322581	36/8159	0.00779934	0.421164	0.406386	CD38/NMRK1/NADSYN1	3	7.31093	0.0833333
hsa05214	hsa05214	Glioma	0.0430108	75/8159	0.0103844	0.448604	0.432864	CAMK4/MTOR/GADD45A/NRAS	4	4.679	0.0533333
hsa04012	hsa04012	ErbB signaling pathway	0.0430108	85/8159	0.0158781	0.476606	0.459883	EIF4EBP1/CBL/MTOR/NRAS	4	4.12853	0.0470588
hsa00514	hsa00514	Other types of O-glycan biosynthesis	0.0322581	47/8159	0.0161922	0.476606	0.459883	GALNT2/COLGALT2/OGT	3	5.59986	0.0638298
hsa04060	hsa04060	Cytokine-cytokine receptor interaction	0.0860215	295/8159	0.0189586	0.476606	0.459883	CD70/IL9R/CXCR6/CCR2/CCR5/IL12RB2/IL10RB/IL18RAP	8	2.37915	0.0271186
hsa04910	hsa04910	Insulin signaling pathway	0.0537634	137/8159	0.0198586	0.476606	0.459883	EIF4EBP1/CBL/MTOR/NRAS/PHKA2	5	3.20187	0.0364964
hsa04061	hsa04061	Viral protein interaction with cytokine and cytokine receptor	0.0430108	100/8159	0.0270554	0.537459	0.518601	CCR2/CCR5/IL10RB/IL18RAP	4	3.50925	0.04
hsa04330	hsa04330	Notch signaling pathway	0.0322581	59/8159	0.0294535	0.537459	0.518601	TLE1/RBPJ/NCOR2	3	4.46091	0.0508475
hsa04150	hsa04150	mTOR signaling pathway	0.0537634	156/8159	0.0324693	0.537459	0.518601	EIF4EBP1/MTOR/SLC7A5/LPIN2/NRAS	5	2.8119	0.0320513
hsa05165	hsa05165	Human papillomavirus infection	0.0860215	331/8159	0.0345941	0.537459	0.518601	ITGA1/EIF4EBP1/RBPJ/MTOR/VMA21/OASL/NRAS/PPP2R5D	8	2.12039	0.0241692
hsa03250	hsa03250	Viral life cycle - HIV-1	0.0322581	63/8159	0.0348353	0.537459	0.518601	APOBEC3H/CCR5/SERINC5	3	4.17768	0.047619
hsa05221	hsa05221	Acute myeloid leukemia	0.0322581	67/8159	0.0406908	0.572332	0.55225	EIF4EBP1/MTOR/NRAS	3	3.92826	0.0447761
hsa05163	hsa05163	Human cytomegalovirus infection	0.0645161	225/8159	0.0430957	0.572332	0.55225	EIF4EBP1/PTK2B/CCR5/MTOR/NRAS/IL10RB	6	2.3395	0.0266667
hsa05230	hsa05230	Central carbon metabolism in cancer	0.0322581	70/8159	0.0453886	0.572332	0.55225	MTOR/SLC7A5/NRAS	3	3.75991	0.0428571
hsa04919	hsa04919	Thyroid hormone signaling pathway	0.0430108	121/8159	0.0490574	0.572332	0.55225	MED14/MTOR/NRAS/ATP1B1	4	2.9002	0.0330579
hsa04115	hsa04115	p53 signaling pathway	0.0322581	73/8159	0.050344	0.572332	0.55225	CD82/PERP/GADD45A	3	3.60539	0.0410959
hsa05220	hsa05220	Chronic myeloid leukemia	0.0322581	76/8159	0.0555523	0.576475	0.556247	CBL/GADD45A/NRAS	3	3.46307	0.0394737
hsa01521	hsa01521	EGFR tyrosine kinase inhibitor resistance	0.0322581	79/8159	0.061008	0.576475	0.556247	EIF4EBP1/MTOR/NRAS	3	3.33156	0.0379747
hsa04650	hsa04650	Natural killer cell mediated cytotoxicity	0.0430108	131/8159	0.062191	0.576475	0.556247	KLRC1/KLRC2/PTK2B/NRAS	4	2.67881	0.0305344
hsa00512	hsa00512	Mucin type O-glycan biosynthesis	0.0215054	36/8159	0.0630575	0.576475	0.556247	GALNT2/GCNT1	2	4.87395	0.0555556
hsa05216	hsa05216	Thyroid cancer	0.0215054	37/8159	0.0661797	0.576475	0.556247	GADD45A/NRAS	2	4.74223	0.0540541
hsa04062	hsa04062	Chemokine signaling pathway	0.0537634	192/8159	0.0678326	0.576475	0.556247	CXCR6/CCR2/PTK2B/CCR5/NRAS	5	2.28467	0.0260417
hsa04210	hsa04210	Apoptosis	0.0430108	136/8159	0.0693904	0.576475	0.556247	CASP10/GADD45A/NRAS/CTSD	4	2.58033	0.0294118
hsa05210	hsa05210	Colorectal cancer	0.0322581	86/8159	0.0746667	0.582499	0.562061	MTOR/GADD45A/NRAS	3	3.06039	0.0348837
hsa05219	hsa05219	Bladder cancer	0.0215054	41/8159	0.0791612	0.582499	0.562061	DAPK2/NRAS	2	4.27957	0.0487805
hsa05017	hsa05017	Spinocerebellar ataxia	0.0430108	143/8159	0.0801613	0.582499	0.562061	RBPJ/MTOR/RB1CC1/PSMA4	4	2.45402	0.027972
hsa05235	hsa05235	PD-L1 expression and PD-1 checkpoint pathway in cancer	0.0322581	89/8159	0.0809027	0.582499	0.562061	PDCD1/MTOR/NRAS	3	2.95723	0.0337079
hsa04970	hsa04970	Salivary secretion	0.0322581	92/8159	0.0873578	0.604516	0.583305	CD38/ATP1B1/ATP2B4	3	2.8608	0.0326087
hsa05170	hsa05170	Human immunodeficiency virus 1 infection	0.0537634	212/8159	0.094127	0.604516	0.583305	APOBEC3H/PTK2B/CCR5/MTOR/NRAS	5	2.06913	0.0235849
hsa04925	hsa04925	Aldosterone synthesis and secretion	0.0322581	98/8159	0.100896	0.604516	0.583305	CAMK4/ATP1B1/ATP2B4	3	2.68565	0.0306122
hsa05231	hsa05231	Choline metabolism in cancer	0.0322581	98/8159	0.100896	0.604516	0.583305	EIF4EBP1/MTOR/NRAS	3	2.68565	0.0306122
hsa04218	hsa04218	Cellular senescence	0.0430108	156/8159	0.102222	0.604516	0.583305	EIF4EBP1/MTOR/GADD45A/NRAS	4	2.24952	0.025641
hsa04640	hsa04640	Hematopoietic cell lineage	0.0322581	99/8159	0.10323	0.604516	0.583305	CD38/ITGA1/IL9R	3	2.65852	0.030303
hsa00280	hsa00280	Valine, leucine and isoleucine degradation	0.0215054	48/8159	0.103551	0.604516	0.583305	ABAT/HSD17B10	2	3.65547	0.0416667
hsa04972	hsa04972	Pancreatic secretion	0.0322581	102/8159	0.110361	0.607008	0.58571	CD38/ATP1B1/ATP2B4	3	2.58033	0.0294118
hsa00510	hsa00510	N-Glycan biosynthesis	0.0215054	50/8159	0.110858	0.607008	0.58571	FUT8/MGAT5	2	3.50925	0.04
hsa04630	hsa04630	JAK-STAT signaling pathway	0.0430108	162/8159	0.11326	0.607008	0.58571	IL9R/IL12RB2/MTOR/IL10RB	4	2.1662	0.0246914
hsa04660	hsa04660	T cell receptor signaling pathway	0.0322581	104/8159	0.115219	0.607008	0.58571	CTLA4/PDCD1/NRAS	3	2.53071	0.0288462
hsa04961	hsa04961	Endocrine and other factor-regulated calcium reabsorption	0.0215054	53/8159	0.122061	0.627743	0.605716	ATP1B1/ATP2B4	2	3.31061	0.0377358
hsa04020	hsa04020	Calcium signaling pathway	0.0537634	240/8159	0.138429	0.693679	0.66934	CD38/CAMK4/PTK2B/PHKA2/ATP2B4	5	1.82773	0.0208333
hsa05213	hsa05213	Endometrial cancer	0.0215054	58/8159	0.141305	0.693679	0.66934	GADD45A/NRAS	2	3.02521	0.0344828
hsa00533	hsa00533	Glycosaminoglycan biosynthesis - keratan sulfate	0.0107527	14/8159	0.148387	0.710359	0.685434	FUT8	1	6.26651	0.0714286
hsa04071	hsa04071	Sphingolipid signaling pathway	0.0322581	119/8159	0.154039	0.710359	0.685434	NRAS/CTSD/PPP2R5D	3	2.21171	0.0252101
hsa04213	hsa04213	Longevity regulating pathway - multiple species	0.0215054	62/8159	0.157136	0.710359	0.685434	MTOR/NRAS	2	2.83004	0.0322581
hsa04152	hsa04152	AMPK signaling pathway	0.0322581	121/8159	0.159501	0.710359	0.685434	EIF4EBP1/MTOR/PPP2R5D	3	2.17515	0.0247934
hsa04623	hsa04623	Cytosolic DNA-sensing pathway	0.0215054	63/8159	0.161146	0.710359	0.685434	RIPK3/ZBP1	2	2.78512	0.031746
hsa05321	hsa05321	Inflammatory bowel disease	0.0215054	65/8159	0.169222	0.714614	0.68954	IL12RB2/IL18RAP	2	2.69942	0.0307692
hsa04110	hsa04110	Cell cycle	0.0322581	126/8159	0.173409	0.714614	0.68954	SMC1A/GADD45A/CDC14A	3	2.08884	0.0238095
hsa04720	hsa04720	Long-term potentiation	0.0215054	67/8159	0.177365	0.714614	0.68954	CAMK4/NRAS	2	2.61884	0.0298507
hsa05202	hsa05202	Transcriptional misregulation in cancer	0.0430108	193/8159	0.177786	0.714614	0.68954	FUT8/RUNX2/GADD45A/SUPT3H	4	1.81826	0.0207254
hsa04920	hsa04920	Adipocytokine signaling pathway	0.0215054	69/8159	0.18557	0.714614	0.68954	ACSL4/MTOR	2	2.54293	0.0289855
hsa00061	hsa00061	Fatty acid biosynthesis	0.0107527	18/8159	0.186628	0.714614	0.68954	ACSL4	1	4.87395	0.0555556
hsa04622	hsa04622	RIG-I-like receptor signaling pathway	0.0215054	70/8159	0.189693	0.714614	0.68954	CASP10/TANK	2	2.50661	0.0285714
hsa04137	hsa04137	Mitophagy - animal	0.0215054	72/8159	0.197976	0.714614	0.68954	FUNDC1/NRAS	2	2.43698	0.0277778
hsa05218	hsa05218	Melanoma	0.0215054	72/8159	0.197976	0.714614	0.68954	GADD45A/NRAS	2	2.43698	0.0277778
hsa05223	hsa05223	Non-small cell lung cancer	0.0215054	72/8159	0.197976	0.714614	0.68954	GADD45A/NRAS	2	2.43698	0.0277778
hsa05169	hsa05169	Epstein-Barr virus infection	0.0430108	202/8159	0.198504	0.714614	0.68954	RBPJ/GADD45A/CD58/NCOR2	4	1.73725	0.019802
hsa00532	hsa00532	Glycosaminoglycan biosynthesis - chondroitin sulfate / dermatan sulfate	0.0107527	20/8159	0.205107	0.722384	0.697037	DSE	1	4.38656	0.05
hsa04371	hsa04371	Apelin signaling pathway	0.0322581	139/8159	0.211036	0.722384	0.697037	CAMK4/MTOR/NRAS	3	1.89348	0.0215827
hsa05212	hsa05212	Pancreatic cancer	0.0215054	76/8159	0.214669	0.722384	0.697037	MTOR/GADD45A	2	2.30872	0.0263158
hsa05207	hsa05207	Chemical carcinogenesis - receptor activation	0.0430108	212/8159	0.222346	0.722384	0.697037	EIF4EBP1/AHR/MTOR/NRAS	4	1.65531	0.0188679
hsa04612	hsa04612	Antigen processing and presentation	0.0215054	78/8159	0.223067	0.722384	0.697037	KLRC1/KLRC2	2	2.24952	0.025641
hsa05417	hsa05417	Lipid and atherosclerosis	0.0430108	215/8159	0.229647	0.722384	0.697037	NCF4/NRAS/TANK/ABCG1	4	1.63221	0.0186047
hsa04964	hsa04964	Proximal tubule bicarbonate reclamation	0.0107527	23/8159	0.232048	0.722384	0.697037	ATP1B1	1	3.8144	0.0434783
hsa05224	hsa05224	Breast cancer	0.0322581	147/8159	0.235032	0.722384	0.697037	MTOR/GADD45A/NRAS	3	1.79043	0.0204082
hsa04810	hsa04810	Regulation of actin cytoskeleton	0.0430108	218/8159	0.237009	0.722384	0.697037	ITGA1/ITGAE/ARHGEF7/NRAS	4	1.60975	0.0183486
hsa04072	hsa04072	Phospholipase D signaling pathway	0.0322581	148/8159	0.238067	0.722384	0.697037	PTK2B/MTOR/NRAS	3	1.77833	0.0202703
hsa04146	hsa04146	Peroxisome	0.0215054	82/8159	0.239938	0.722384	0.697037	FAR2/ACSL4	2	2.13978	0.0243902
hsa05226	hsa05226	Gastric cancer	0.0322581	149/8159	0.241109	0.722384	0.697037	MTOR/GADD45A/NRAS	3	1.7664	0.0201342
hsa04261	hsa04261	Adrenergic signaling in cardiomyocytes	0.0322581	150/8159	0.244158	0.722384	0.697037	ATP1B1/PPP2R5D/ATP2B4	3	1.75462	0.02
hsa04145	hsa04145	Phagosome	0.0322581	152/8159	0.250274	0.722384	0.697037	SEC22B/NCF4/VMA21	3	1.73154	0.0197368
hsa04921	hsa04921	Oxytocin signaling pathway	0.0322581	154/8159	0.256415	0.722384	0.697037	CD38/CAMK4/NRAS	3	1.70905	0.0194805
hsa04514	hsa04514	Cell adhesion molecules	0.0322581	157/8159	0.265666	0.722384	0.697037	CTLA4/PDCD1/CD58	3	1.67639	0.0191083
hsa00062	hsa00062	Fatty acid elongation	0.0107527	27/8159	0.26657	0.722384	0.697037	ACOT7	1	3.2493	0.037037
hsa01040	hsa01040	Biosynthesis of unsaturated fatty acids	0.0107527	27/8159	0.26657	0.722384	0.697037	ACOT7	1	3.2493	0.037037
hsa04966	hsa04966	Collecting duct acid secretion	0.0107527	27/8159	0.26657	0.722384	0.697037	VMA21	1	3.2493	0.037037
hsa00650	hsa00650	Butanoate metabolism	0.0107527	28/8159	0.274958	0.722384	0.697037	ABAT	1	3.13326	0.0357143
hsa05161	hsa05161	Hepatitis B	0.0322581	162/8159	0.281174	0.722384	0.697037	PTK2B/CASP10/NRAS	3	1.62465	0.0185185
hsa04658	hsa04658	Th1 and Th2 cell differentiation	0.0215054	92/8159	0.282308	0.722384	0.697037	RBPJ/IL12RB2	2	1.9072	0.0217391
hsa05222	hsa05222	Small cell lung cancer	0.0215054	92/8159	0.282308	0.722384	0.697037	CKS2/GADD45A	2	1.9072	0.0217391
hsa04912	hsa04912	GnRH signaling pathway	0.0215054	93/8159	0.286544	0.722384	0.697037	PTK2B/NRAS	2	1.88669	0.0215054
hsa05323	hsa05323	Rheumatoid arthritis	0.0215054	93/8159	0.286544	0.722384	0.697037	CTLA4/VMA21	2	1.88669	0.0215054
hsa00030	hsa00030	Pentose phosphate pathway	0.0107527	30/8159	0.291449	0.722384	0.697037	H6PD	1	2.92437	0.0333333
hsa00410	hsa00410	beta-Alanine metabolism	0.0107527	31/8159	0.299556	0.722384	0.697037	ABAT	1	2.83004	0.0322581
hsa05225	hsa05225	Hepatocellular carcinoma	0.0322581	168/8159	0.299895	0.722384	0.697037	MTOR/GADD45A/NRAS	3	1.56663	0.0178571
hsa05215	hsa05215	Prostate cancer	0.0215054	97/8159	0.303462	0.722384	0.697037	MTOR/NRAS	2	1.80889	0.0206186
hsa00640	hsa00640	Propanoate metabolism	0.0107527	32/8159	0.30757	0.722384	0.697037	ABAT	1	2.7416	0.03125
hsa04136	hsa04136	Autophagy - other	0.0107527	32/8159	0.30757	0.722384	0.697037	MTOR	1	2.7416	0.03125
hsa01522	hsa01522	Endocrine resistance	0.0215054	98/8159	0.307682	0.722384	0.697037	MTOR/NRAS	2	1.79043	0.0204082
hsa04130	hsa04130	SNARE interactions in vesicular transport	0.0107527	33/8159	0.315494	0.731893	0.706212	SEC22B	1	2.65852	0.030303
hsa03020	hsa03020	RNA polymerase	0.0107527	34/8159	0.323328	0.731893	0.706212	POLR1E	1	2.58033	0.0294118
hsa05152	hsa05152	Tuberculosis	0.0322581	180/8159	0.33751	0.731893	0.706212	CASP10/CTSD/IL10RB	3	1.46219	0.0166667
hsa00500	hsa00500	Starch and sucrose metabolism	0.0107527	36/8159	0.338731	0.731893	0.706212	GYG1	1	2.43698	0.0277778
hsa04360	hsa04360	Axon guidance	0.0322581	182/8159	0.343781	0.731893	0.706212	SRGAP3/ABLIM1/NRAS	3	1.44612	0.0164835
hsa00250	hsa00250	Alanine, aspartate and glutamate metabolism	0.0107527	37/8159	0.346301	0.731893	0.706212	ABAT	1	2.37111	0.027027
hsa04960	hsa04960	Aldosterone-regulated sodium reabsorption	0.0107527	37/8159	0.346301	0.731893	0.706212	ATP1B1	1	2.37111	0.027027
hsa04659	hsa04659	Th17 cell differentiation	0.0215054	108/8159	0.34956	0.731893	0.706212	AHR/MTOR	2	1.62465	0.0185185
hsa04931	hsa04931	Insulin resistance	0.0215054	108/8159	0.34956	0.731893	0.706212	MTOR/OGT	2	1.62465	0.0185185
hsa04066	hsa04066	HIF-1 signaling pathway	0.0215054	109/8159	0.353707	0.731893	0.706212	EIF4EBP1/MTOR	2	1.60975	0.0183486
hsa05340	hsa05340	Primary immunodeficiency	0.0107527	38/8159	0.353786	0.731893	0.706212	ADA	1	2.30872	0.0263158
hsa00513	hsa00513	Various types of N-glycan biosynthesis	0.0107527	39/8159	0.361187	0.731893	0.706212	FUT8	1	2.24952	0.025641
hsa04668	hsa04668	TNF signaling pathway	0.0215054	112/8159	0.366092	0.731893	0.706212	RIPK3/CASP10	2	1.56663	0.0178571
hsa05145	hsa05145	Toxoplasmosis	0.0215054	112/8159	0.366092	0.731893	0.706212	CCR5/IL10RB	2	1.56663	0.0178571
hsa00260	hsa00260	Glycine, serine and threonine metabolism	0.0107527	40/8159	0.368503	0.731893	0.706212	SARDH	1	2.19328	0.025
hsa04725	hsa04725	Cholinergic synapse	0.0215054	113/8159	0.370201	0.731893	0.706212	CAMK4/NRAS	2	1.55276	0.0176991
hsa04670	hsa04670	Leukocyte transendothelial migration	0.0215054	114/8159	0.3743	0.731893	0.706212	PTK2B/NCF4	2	1.53914	0.0175439
hsa04216	hsa04216	Ferroptosis	0.0107527	41/8159	0.375737	0.731893	0.706212	ACSL4	1	2.13978	0.0243902
hsa04151	hsa04151	PI3K-Akt signaling pathway	0.0537634	354/8159	0.378121	0.731893	0.706212	ITGA1/EIF4EBP1/MTOR/NRAS/PPP2R5D	5	1.23914	0.0141243
hsa05167	hsa05167	Kaposi sarcoma-associated herpesvirus infection	0.0322581	194/8159	0.381278	0.731893	0.706212	CCR5/MTOR/NRAS	3	1.35667	0.0154639
hsa05332	hsa05332	Graft-versus-host disease	0.0107527	42/8159	0.382888	0.731893	0.706212	KLRC1	1	2.08884	0.0238095
hsa00071	hsa00071	Fatty acid degradation	0.0107527	43/8159	0.389959	0.73308	0.707358	ACSL4	1	2.04026	0.0232558
hsa04722	hsa04722	Neurotrophin signaling pathway	0.0215054	119/8159	0.394631	0.73308	0.707358	CAMK4/NRAS	2	1.47447	0.0168067
hsa04935	hsa04935	Growth hormone synthesis, secretion and action	0.0215054	119/8159	0.394631	0.73308	0.707358	MTOR/NRAS	2	1.47447	0.0168067
hsa02010	hsa02010	ABC transporters	0.0107527	45/8159	0.40386	0.73308	0.707358	ABCG1	1	1.94958	0.0222222
hsa05415	hsa05415	Diabetic cardiomyopathy	0.0322581	203/8159	0.409124	0.73308	0.707358	NCF4/MTOR/CTSD	3	1.29652	0.0147783
hsa03050	hsa03050	Proteasome	0.0107527	46/8159	0.410693	0.73308	0.707358	PSMA4	1	1.9072	0.0217391
hsa04930	hsa04930	Type II diabetes mellitus	0.0107527	46/8159	0.410693	0.73308	0.707358	MTOR	1	1.9072	0.0217391
hsa05203	hsa05203	Viral carcinogenesis	0.0322581	204/8159	0.412198	0.73308	0.707358	RBPJ/CCR5/NRAS	3	1.29016	0.0147059
hsa05205	hsa05205	Proteoglycans in cancer	0.0322581	205/8159	0.415266	0.73308	0.707358	CBL/MTOR/NRAS	3	1.28387	0.0146341
hsa04973	hsa04973	Carbohydrate digestion and absorption	0.0107527	47/8159	0.417448	0.73308	0.707358	ATP1B1	1	1.86662	0.0212766
hsa00230	hsa00230	Purine metabolism	0.0215054	128/8159	0.430459	0.734664	0.708886	ADA/NUDT2	2	1.3708	0.015625
hsa04380	hsa04380	Osteoclast differentiation	0.0215054	128/8159	0.430459	0.734664	0.708886	CAMK4/NCF4	2	1.3708	0.015625
hsa04926	hsa04926	Relaxin signaling pathway	0.0215054	129/8159	0.434373	0.734664	0.708886	NRAS/RLF	2	1.36017	0.0155039
hsa05110	hsa05110	Vibrio cholerae infection	0.0107527	50/8159	0.437258	0.734664	0.708886	VMA21	1	1.75462	0.02
hsa05144	hsa05144	Malaria	0.0107527	50/8159	0.437258	0.734664	0.708886	KLRB1	1	1.75462	0.02
hsa04068	hsa04068	FoxO signaling pathway	0.0215054	131/8159	0.442159	0.734664	0.708886	GADD45A/NRAS	2	1.33941	0.0152672
hsa04114	hsa04114	Oocyte meiosis	0.0215054	131/8159	0.442159	0.734664	0.708886	SMC1A/PPP2R5D	2	1.33941	0.0152672
hsa05010	hsa05010	Alzheimer disease	0.0537634	384/8159	0.446507	0.736225	0.710393	HSD17B10/MTOR/NRAS/RB1CC1/PSMA4	5	1.14233	0.0130208
hsa05320	hsa05320	Autoimmune thyroid disease	0.0107527	53/8159	0.456401	0.742	0.715965	CTLA4	1	1.65531	0.0188679
hsa05022	hsa05022	Pathways of neurodegeneration - multiple diseases	0.0645161	476/8159	0.460864	0.742	0.715965	HSD17B10/MTOR/NRAS/TANK/RB1CC1/PSMA4	6	1.10586	0.012605
hsa04024	hsa04024	cAMP signaling pathway	0.0322581	221/8159	0.463616	0.742	0.715965	CAMK4/ATP1B1/ATP2B4	3	1.19092	0.0135747
hsa05135	hsa05135	Yersinia infection	0.0215054	137/8159	0.465162	0.742	0.715965	PTK2B/ARHGEF7	2	1.28075	0.0145985
hsa04915	hsa04915	Estrogen signaling pathway	0.0215054	138/8159	0.468943	0.742	0.715965	NRAS/CTSD	2	1.27147	0.0144928
hsa04340	hsa04340	Hedgehog signaling pathway	0.0107527	56/8159	0.474899	0.742	0.715965	SKI	1	1.56663	0.0178571
hsa01212	hsa01212	Fatty acid metabolism	0.0107527	57/8159	0.480926	0.742	0.715965	ACSL4	1	1.53914	0.0175439
hsa04923	hsa04923	Regulation of lipolysis in adipocytes	0.0107527	57/8159	0.480926	0.742	0.715965	ABHD5	1	1.53914	0.0175439
hsa05134	hsa05134	Legionellosis	0.0107527	57/8159	0.480926	0.742	0.715965	SEC22B	1	1.53914	0.0175439
hsa00240	hsa00240	Pyrimidine metabolism	0.0107527	58/8159	0.486884	0.745865	0.719695	NUDT2	1	1.51261	0.0172414
hsa04370	hsa04370	VEGF signaling pathway	0.0107527	59/8159	0.492775	0.747898	0.721656	NRAS	1	1.48697	0.0169492
hsa04714	hsa04714	Thermogenesis	0.0322581	232/8159	0.495869	0.747898	0.721656	ACSL4/MTOR/NRAS	3	1.13445	0.012931
hsa04730	hsa04730	Long-term depression	0.0107527	60/8159	0.498599	0.747898	0.721656	NRAS	1	1.46219	0.0166667
hsa00561	hsa00561	Glycerolipid metabolism	0.0107527	62/8159	0.510048	0.757728	0.731141	LPIN2	1	1.41502	0.016129
hsa00310	hsa00310	Lysine degradation	0.0107527	63/8159	0.515676	0.757728	0.731141	COLGALT2	1	1.39256	0.015873
hsa05217	hsa05217	Basal cell carcinoma	0.0107527	63/8159	0.515676	0.757728	0.731141	GADD45A	1	1.39256	0.015873
hsa04929	hsa04929	GnRH secretion	0.0107527	64/8159	0.521239	0.760728	0.734035	NRAS	1	1.3708	0.015625
hsa04664	hsa04664	Fc epsilon RI signaling pathway	0.0107527	68/8159	0.542868	0.776081	0.74885	NRAS	1	1.29016	0.0147059
hsa04217	hsa04217	Necroptosis	0.0215054	159/8159	0.544554	0.776081	0.74885	RIPK3/ZBP1	2	1.10354	0.0125786
hsa05031	hsa05031	Amphetamine addiction	0.0107527	69/8159	0.548123	0.776081	0.74885	CAMK4	1	1.27147	0.0144928
hsa05211	hsa05211	Renal cell carcinoma	0.0107527	69/8159	0.548123	0.776081	0.74885	NRAS	1	1.27147	0.0144928
hsa04917	hsa04917	Prolactin signaling pathway	0.0107527	70/8159	0.553317	0.776081	0.74885	NRAS	1	1.2533	0.0142857
hsa05120	hsa05120	Epithelial cell signaling in Helicobacter pylori infection	0.0107527	70/8159	0.553317	0.776081	0.74885	VMA21	1	1.2533	0.0142857
hsa00562	hsa00562	Inositol phosphate metabolism	0.0107527	73/8159	0.568549	0.779272	0.75193	SYNJ1	1	1.2018	0.0136986
hsa04022	hsa04022	cGMP-PKG signaling pathway	0.0215054	167/8159	0.571359	0.779272	0.75193	ATP1B1/ATP2B4	2	1.05067	0.011976
hsa03320	hsa03320	PPAR signaling pathway	0.0107527	75/8159	0.578417	0.779272	0.75193	ACSL4	1	1.16975	0.0133333
hsa04918	hsa04918	Thyroid hormone synthesis	0.0107527	75/8159	0.578417	0.779272	0.75193	ATP1B1	1	1.16975	0.0133333
hsa04310	hsa04310	Wnt signaling pathway	0.0215054	170/8159	0.581118	0.779272	0.75193	TLE1/DAAM1	2	1.03213	0.0117647
hsa04971	hsa04971	Gastric acid secretion	0.0107527	76/8159	0.583267	0.779272	0.75193	ATP1B1	1	1.15436	0.0131579
hsa05100	hsa05100	Bacterial invasion of epithelial cells	0.0107527	77/8159	0.588062	0.779272	0.75193	CBL	1	1.13937	0.012987
hsa05140	hsa05140	Leishmaniasis	0.0107527	77/8159	0.588062	0.779272	0.75193	NCF4	1	1.13937	0.012987
hsa05412	hsa05412	Arrhythmogenic right ventricular cardiomyopathy	0.0107527	77/8159	0.588062	0.779272	0.75193	ITGA1	1	1.13937	0.012987
hsa04721	hsa04721	Synaptic vesicle cycle	0.0107527	78/8159	0.592802	0.780764	0.753369	VMA21	1	1.12476	0.0128205
hsa05014	hsa05014	Amyotrophic lateral sclerosis	0.0430108	364/8159	0.601243	0.787082	0.759465	MTOR/TANK/RB1CC1/PSMA4	4	0.964079	0.010989
hsa04662	hsa04662	B cell receptor signaling pathway	0.0107527	82/8159	0.611229	0.787905	0.760259	NRAS	1	1.06989	0.0121951
hsa01232	hsa01232	Nucleotide metabolism	0.0107527	85/8159	0.624506	0.787905	0.760259	ADA	1	1.03213	0.0117647
hsa04621	hsa04621	NOD-like receptor signaling pathway	0.0215054	184/8159	0.62452	0.787905	0.760259	RIPK3/TANK	2	0.9536	0.0108696
hsa04911	hsa04911	Insulin secretion	0.0107527	86/8159	0.628831	0.787905	0.760259	ATP1B1	1	1.02013	0.0116279
hsa04260	hsa04260	Cardiac muscle contraction	0.0107527	87/8159	0.633107	0.787905	0.760259	ATP1B1	1	1.0084	0.0114943
hsa05034	hsa05034	Alcoholism	0.0215054	187/8159	0.633363	0.787905	0.760259	CAMK4/NRAS	2	0.938301	0.0106952
hsa04512	hsa04512	ECM-receptor interaction	0.0107527	88/8159	0.637334	0.787905	0.760259	ITGA1	1	0.996945	0.0113636
hsa04540	hsa04540	Gap junction	0.0107527	88/8159	0.637334	0.787905	0.760259	NRAS	1	0.996945	0.0113636
hsa04727	hsa04727	GABAergic synapse	0.0107527	89/8159	0.641513	0.787905	0.760259	ABAT	1	0.985744	0.011236
hsa04976	hsa04976	Bile secretion	0.0107527	89/8159	0.641513	0.787905	0.760259	ATP1B1	1	0.985744	0.011236
hsa04613	hsa04613	Neutrophil extracellular trap formation	0.0215054	190/8159	0.642044	0.787905	0.760259	NCF4/MTOR	2	0.923486	0.0105263
hsa05410	hsa05410	Hypertrophic cardiomyopathy	0.0107527	90/8159	0.645644	0.787905	0.760259	ITGA1	1	0.974791	0.0111111
hsa04010	hsa04010	MAPK signaling pathway	0.0322581	294/8159	0.657128	0.797414	0.769435	DUSP4/GADD45A/NRAS	3	0.895216	0.0102041
hsa04350	hsa04350	TGF-beta signaling pathway	0.0107527	94/8159	0.661704	0.79848	0.770463	NBL1	1	0.93331	0.0106383
hsa05414	hsa05414	Dilated cardiomyopathy	0.0107527	96/8159	0.669461	0.798594	0.770573	ITGA1	1	0.913866	0.0104167
hsa03015	hsa03015	mRNA surveillance pathway	0.0107527	97/8159	0.673274	0.798594	0.770573	PPP2R5D	1	0.904445	0.0103093
hsa04070	hsa04070	Phosphatidylinositol signaling system	0.0107527	97/8159	0.673274	0.798594	0.770573	SYNJ1	1	0.904445	0.0103093
hsa00564	hsa00564	Glycerophospholipid metabolism	0.0107527	98/8159	0.677043	0.798594	0.770573	LPIN2	1	0.895216	0.0102041
hsa05016	hsa05016	Huntington disease	0.0322581	306/8159	0.683768	0.798594	0.770573	MTOR/RB1CC1/PSMA4	3	0.86011	0.00980392
hsa04933	hsa04933	AGE-RAGE signaling pathway in diabetic complications	0.0107527	100/8159	0.684452	0.798594	0.770573	NRAS	1	0.877312	0.01
hsa04916	hsa04916	Melanogenesis	0.0107527	101/8159	0.688093	0.798594	0.770573	NRAS	1	0.868626	0.00990099
hsa04974	hsa04974	Protein digestion and absorption	0.0107527	103/8159	0.695252	0.798594	0.770573	ATP1B1	1	0.851759	0.00970874
hsa04064	hsa04064	NF-kappa B signaling pathway	0.0107527	104/8159	0.69877	0.798594	0.770573	GADD45A	1	0.843569	0.00961538
hsa04625	hsa04625	C-type lectin receptor signaling pathway	0.0107527	104/8159	0.69877	0.798594	0.770573	NRAS	1	0.843569	0.00961538
hsa04928	hsa04928	Parathyroid hormone synthesis, secretion and action	0.0107527	106/8159	0.705686	0.801897	0.77376	RUNX2	1	0.827653	0.00943396
hsa04922	hsa04922	Glucagon signaling pathway	0.0107527	107/8159	0.709085	0.801897	0.77376	PHKA2	1	0.819918	0.00934579
hsa05166	hsa05166	Human T-cell leukemia virus 1 infection	0.0215054	222/8159	0.724891	0.813863	0.785306	ETS2/NRAS	2	0.790371	0.00900901
hsa05208	hsa05208	Chemical carcinogenesis - reactive oxygen species	0.0215054	223/8159	0.727202	0.813863	0.785306	AHR/NRAS	2	0.786827	0.00896861
hsa01200	hsa01200	Carbon metabolism	0.0107527	115/8159	0.734914	0.814059	0.785495	H6PD	1	0.76288	0.00869565
hsa04726	hsa04726	Serotonergic synapse	0.0107527	115/8159	0.734914	0.814059	0.785495	NRAS	1	0.76288	0.00869565
hsa04014	hsa04014	Ras signaling pathway	0.0215054	235/8159	0.753686	0.830593	0.801449	ETS2/NRAS	2	0.746648	0.00851064
hsa05132	hsa05132	Salmonella infection	0.0215054	249/8159	0.781792	0.846288	0.816594	RIPK3/ANXA2	2	0.704668	0.00803213
hsa04142	hsa04142	Lysosome	0.0107527	132/8159	0.782507	0.846288	0.816594	CTSD	1	0.66463	0.00757576
hsa04728	hsa04728	Dopaminergic synapse	0.0107527	132/8159	0.782507	0.846288	0.816594	PPP2R5D	1	0.66463	0.00757576
hsa04144	hsa04144	Endocytosis	0.0215054	251/8159	0.785573	0.846288	0.816594	CCR5/CBL	2	0.699053	0.00796813
hsa00190	hsa00190	Oxidative phosphorylation	0.0107527	134/8159	0.787518	0.846288	0.816594	VMA21	1	0.65471	0.00746269
hsa04120	hsa04120	Ubiquitin mediated proteolysis	0.0107527	142/8159	0.806444	0.85626	0.826215	CBL	1	0.617825	0.00704225
hsa04936	hsa04936	Alcoholic liver disease	0.0107527	142/8159	0.806444	0.85626	0.826215	LPIN2	1	0.617825	0.00704225
hsa04550	hsa04550	Signaling pathways regulating pluripotency of stem cells	0.0107527	143/8159	0.80869	0.85626	0.826215	NRAS	1	0.613505	0.00699301
hsa05020	hsa05020	Prion disease	0.0215054	273/8159	0.823536	0.867726	0.837279	NCF4/PSMA4	2	0.642719	0.00732601
hsa01240	hsa01240	Biosynthesis of cofactors	0.0107527	153/8159	0.829773	0.86976	0.839242	NADSYN1	1	0.573406	0.00653595
hsa04934	hsa04934	Cushing syndrome	0.0107527	155/8159	0.833705	0.86976	0.839242	AHR	1	0.566008	0.00645161
hsa05160	hsa05160	Hepatitis C	0.0107527	157/8159	0.837547	0.86976	0.839242	NRAS	1	0.558797	0.00636943
hsa05206	hsa05206	MicroRNAs in cancer	0.0215054	310/8159	0.874088	0.903364	0.871667	MTOR/NRAS	2	0.566008	0.00645161
hsa05130	hsa05130	Pathogenic Escherichia coli infection	0.0107527	197/8159	0.89834	0.924007	0.891586	MYO5A	1	0.445336	0.00507614
hsa04510	hsa04510	Focal adhesion	0.0107527	201/8159	0.903008	0.924406	0.891971	ITGA1	1	0.436474	0.00497512
hsa04015	hsa04015	Rap1 signaling pathway	0.0107527	210/8159	0.91275	0.929972	0.897341	NRAS	1	0.417768	0.0047619
hsa05131	hsa05131	Shigellosis	0.0107527	247/8159	0.943607	0.956897	0.923322	MTOR	1	0.355187	0.00404858
hsa05012	hsa05012	Parkinson disease	0.0107527	266/8159	0.954965	0.96389	0.93007	PSMA4	1	0.329816	0.0037594
hsa05168	hsa05168	Herpes simplex virus 1 infection	0.0215054	495/8159	0.979709	0.984265	0.94973	EIF4EBP1/MTOR	2	0.354469	0.0040404
hsa04080	hsa04080	Neuroactive ligand-receptor interaction	0.0107527	362/8159	0.985666	0.985666	0.951081	RLF	1	0.242351	0.00276243

## Sheet: Table S10
Table S10. Mass spectrometry analysis results of the BON-1 cell line ACSS2 overexpression strain and the control group.
Protein IDs	Majority protein IDs	Protein names	Gene names	Fasta headers	Number of proteins	Peptides	Razor + unique peptides	Unique peptides	Sequence coverage [%]	Mol. weight [kDa]	Sequence length	Score	iBAQ peptides	Peptides Puro	Peptides OE	Razor + unique peptides Puro	Razor + unique peptides OE	Unique peptides Puro	Unique peptides OE	Sequence coverage Puro [%]	Sequence coverage OE [%]	Intensity	Intensity Puro	Intensity OE	iBAQ	iBAQ Puro	iBAQ OE
P49792	P49792	E3 SUMO-protein ligase RanBP2	RANBP2	sp|P49792|RBP2_HUMAN E3 SUMO-protein ligase RanBP2 OS=Homo sapiens OX=9606 GN=RANBP2 PE=1 SV=2	1	2	2	2	1.5	358.2	3224	11.287	222	1	1	1	1	1	1	1.1	0.3	12071000	0	12071000	54372	0	54372
Q6P158	Q6P158	Putative ATP-dependent RNA helicase DHX57	DHX57	sp|Q6P158|DHX57_HUMAN Putative ATP-dependent RNA helicase DHX57 OS=Homo sapiens OX=9606 GN=DHX57 PE=1 SV=2	1	3	3	3	2.5	155.6	1386	17.481	80	0	3	0	3	0	3	0	2.5	14018000	0	14018000	91579	0	91579
Q14692	Q14692	Ribosome biogenesis protein BMS1 homolog	BMS1	sp|Q14692|BMS1_HUMAN Ribosome biogenesis protein BMS1 homolog OS=Homo sapiens OX=9606 GN=BMS1 PE=1 SV=1	1	3	3	3	3.1	145.81	1282	19.085	62	0	3	0	3	0	3	0	3.1	22447000	0	22447000	241840	0	241840
Q9UPT8	Q9UPT8	Zinc finger CCCH domain-containing protein 4	ZC3H4	sp|Q9UPT8|ZC3H4_HUMAN Zinc finger CCCH domain-containing protein 4 OS=Homo sapiens OX=9606 GN=ZC3H4 PE=1 SV=3	1	2	2	2	1.9	140.26	1303	11.939	57	0	2	0	2	0	2	0	1.9	30579000	0	30579000	536470	0	536470
Q96EK7	Q96EK7	Constitutive coactivator of peroxisome proliferator-activated receptor gamma	FAM120B	sp|Q96EK7|F120B_HUMAN Constitutive coactivator of peroxisome proliferator-activated receptor gamma OS=Homo sapiens OX=9606 GN=FAM120B PE=1 SV=1	1	2	2	2	2.6	103.78	910	11.465	56	0	2	0	2	0	2	0	2.6	24358000	0	24358000	434970	0	434970
Q8TDD1	Q8TDD1	ATP-dependent RNA helicase DDX54	DDX54	sp|Q8TDD1|DDX54_HUMAN ATP-dependent RNA helicase DDX54 OS=Homo sapiens OX=9606 GN=DDX54 PE=1 SV=2	1	2	2	2	2.6	98.594	881	12.435	54	0	2	0	2	0	2	0	2.6	24849000	0	24849000	190450	0	190450
Q8WYQ5	Q8WYQ5	Microprocessor complex subunit DGCR8	DGCR8	sp|Q8WYQ5|DGCR8_HUMAN Microprocessor complex subunit DGCR8 OS=Homo sapiens OX=9606 GN=DGCR8 PE=1 SV=1	1	2	2	2	2.3	86.044	773	10.923	41	0	2	0	2	0	2	0	2.3	11366000	0	11366000	162120	0	162120
Q96GR2	Q96GR2	Long-chain-fatty-acid--CoA ligase ACSBG1	ACSBG1	sp|Q96GR2|ACBG1_HUMAN Long-chain-fatty-acid--CoA ligase ACSBG1 OS=Homo sapiens OX=9606 GN=ACSBG1 PE=1 SV=2	1	1	1	1	2.2	81.289	724	-2	41	0	1	0	1	0	1	0	2.2	36983000	0	36983000	902040	0	902040
Q9NR19	Q9NR19	Acetyl-coenzyme A synthetase, cytoplasmic	ACSS2	sp|Q9NR19|ACSA_HUMAN Acetyl-coenzyme A synthetase, cytoplasmic OS=Homo sapiens OX=9606 GN=ACSS2 PE=1 SV=1	1	24	24	24	41.8	78.579	701	278.49	33	0	24	0	24	0	24	0	41.8	4337700000	0	4337700000	86860000	0	86860000
O76094	O76094	Signal recognition particle subunit SRP72	SRP72	sp|O76094|SRP72_HUMAN Signal recognition particle subunit SRP72 OS=Homo sapiens OX=9606 GN=SRP72 PE=1 SV=3	1	2	2	2	4	74.605	671	11.495	40	0	2	0	2	0	2	0	4	22854000	0	22854000	403120	0	403120
Q8TE67	Q8TE67	Epidermal growth factor receptor kinase substrate 8-like protein 3	EPS8L3	sp|Q8TE67|ES8L3_HUMAN Epidermal growth factor receptor kinase substrate 8-like protein 3 OS=Homo sapiens OX=9606 GN=EPS8L3 PE=1 SV=2	1	1	1	1	2	66.86	593	6.361	36	1	1	1	1	1	1	2	2	6760800	0	6760800	187800	0	187800
Q9NY61	Q9NY61	Protein AATF	AATF	sp|Q9NY61|AATF_HUMAN Protein AATF OS=Homo sapiens OX=9606 GN=AATF PE=1 SV=1	1	1	1	1	3.2	63.132	560	6.9239	24	0	1	0	1	0	1	0	3.2	6546000	0	6546000	272750	0	272750
Q9BST9	Q9BST9	Rhotekin	RTKN	sp|Q9BST9|RTKN_HUMAN Rhotekin OS=Homo sapiens OX=9606 GN=RTKN PE=1 SV=2	1	2	2	2	5.9	62.667	563	12.479	33	0	2	0	2	0	2	0	5.9	19070000	0	19070000	240130	0	240130
P19525	P19525	Interferon-induced, double-stranded RNA-activated protein kinase	EIF2AK2	sp|P19525|E2AK2_HUMAN Interferon-induced, double-stranded RNA-activated protein kinase OS=Homo sapiens OX=9606 GN=EIF2AK2 PE=1 SV=2	1	1	1	1	2.7	62.094	551	9.4252	25	0	1	0	1	0	1	0	2.7	11617000	0	11617000	464670	0	464670
O00257	O00257	E3 SUMO-protein ligase CBX4	CBX4	sp|O00257|CBX4_HUMAN E3 SUMO-protein ligase CBX4 OS=Homo sapiens OX=9606 GN=CBX4 PE=1 SV=3	1	2	2	2	4.5	61.367	560	12.619	37	0	2	0	2	0	2	0	4.5	22112000	0	22112000	283900	0	283900
Q9NXV6	Q9NXV6	CDKN2A-interacting protein	CDKN2AIP	sp|Q9NXV6|CARF_HUMAN CDKN2A-interacting protein OS=Homo sapiens OX=9606 GN=CDKN2AIP PE=1 SV=3	1	2	2	2	4.5	61.124	580	12.228	37	0	2	0	2	0	2	0	4.5	5216500	0	5216500	140990	0	140990
Q49A26	Q49A26	Cytokine-like nuclear factor N-PAC	GLYR1	sp|Q49A26|GLYR1_HUMAN Cytokine-like nuclear factor N-PAC OS=Homo sapiens OX=9606 GN=GLYR1 PE=1 SV=4	1	2	2	2	3.4	60.547	553	14.535	33	0	2	0	2	0	2	0	3.4	19668000	0	19668000	289800	0	289800
Q8N684	Q8N684	Cleavage and polyadenylation specificity factor subunit 7	CPSF7	sp|Q8N684|CPSF7_HUMAN Cleavage and polyadenylation specificity factor subunit 7 OS=Homo sapiens OX=9606 GN=CPSF7 PE=1 SV=1	1	2	2	2	5.1	52.049	471	12.157	24	0	2	0	2	0	2	0	5.1	12255000	0	12255000	510620	0	510620
P10645	P10645	Chromogranin-A	CHGA	sp|P10645|CMGA_HUMAN Chromogranin-A OS=Homo sapiens OX=9606 GN=CHGA PE=1 SV=7	1	2	2	2	4.6	50.688	457	12.54	28	0	2	0	2	0	2	0	4.6	40848000	0	40848000	1458900	0	1458900
P26641	P26641	Elongation factor 1-gamma	EEF1G	sp|P26641|EF1G_HUMAN Elongation factor 1-gamma OS=Homo sapiens OX=9606 GN=EEF1G PE=1 SV=3	1	3	3	3	8.2	50.118	437	19.167	26	1	3	1	3	1	3	3	8.2	11690000	0	11690000	449630	0	449630
Q8NFW8	Q8NFW8	N-acylneuraminate cytidylyltransferase	CMAS	sp|Q8NFW8|NEUA_HUMAN N-acylneuraminate cytidylyltransferase OS=Homo sapiens OX=9606 GN=CMAS PE=1 SV=2	1	1	1	1	3.5	48.379	434	7.231	29	0	1	0	1	0	1	0	3.5	17568000	0	17568000	605790	0	605790
P17028	P17028	Zinc finger protein 24	ZNF24	sp|P17028|ZNF24_HUMAN Zinc finger protein 24 OS=Homo sapiens OX=9606 GN=ZNF24 PE=1 SV=4	1	1	1	1	4.1	42.155	368	6.3571	25	0	1	0	1	0	1	0	4.1	9509300	0	9509300	380370	0	380370
Q96E39	Q96E39	RNA binding motif protein, X-linked-like-1	RBMXL1	sp|Q96E39|RMXL1_HUMAN RNA binding motif protein, X-linked-like-1 OS=Homo sapiens OX=9606 GN=RBMXL1 PE=1 SV=1	1	25	1	1	46.2	42.141	390	6.3908	35	19	24	0	1	0	1	39.7	46.2	34746000	0	34746000	539290	0	539290
Q9P0M6	Q9P0M6	Core histone macro-H2A.2	MACROH2A2	sp|Q9P0M6|H2AW_HUMAN Core histone macro-H2A.2 OS=Homo sapiens OX=9606 GN=MACROH2A2 PE=1 SV=3	1	2	1	1	6.5	40.058	372	6.7084	19	1	2	0	1	0	1	2.4	6.5	15161000	0	15161000	797960	0	797960
P04075	P04075	Fructose-bisphosphate aldolase A	ALDOA	sp|P04075|ALDOA_HUMAN Fructose-bisphosphate aldolase A OS=Homo sapiens OX=9606 GN=ALDOA PE=1 SV=2	1	1	1	1	5.5	39.42	364	29.738	24	0	1	0	1	0	1	0	5.5	13471000	0	13471000	561270	0	561270
O75525	O75525	KH domain-containing, RNA-binding, signal transduction-associated protein 3	KHDRBS3	sp|O75525|KHDR3_HUMAN KH domain-containing, RNA-binding, signal transduction-associated protein 3 OS=Homo sapiens OX=9606 GN=KHDRBS3 PE=1 SV=1	1	4	2	2	10.4	38.799	346	11.016	20	2	4	0	2	0	2	5.2	10.4	29460000	0	29460000	1473000	0	1473000
Q9BPW8	Q9BPW8	Protein NipSnap homolog 1	NIPSNAP1	sp|Q9BPW8|NIPS1_HUMAN Protein NipSnap homolog 1 OS=Homo sapiens OX=9606 GN=NIPSNAP1 PE=1 SV=1	1	2	2	2	14.1	33.31	284	11.106	19	0	2	0	2	0	2	0	14.1	19373000	0	19373000	1019600	0	1019600
Q9Y314	Q9Y314	Nitric oxide synthase-interacting protein	NOSIP	sp|Q9Y314|NOSIP_HUMAN Nitric oxide synthase-interacting protein OS=Homo sapiens OX=9606 GN=NOSIP PE=1 SV=1	1	2	2	2	9	33.172	301	11.998	18	0	2	0	2	0	2	0	9	14649000	0	14649000	813840	0	813840
Q96HS1	Q96HS1	Serine/threonine-protein phosphatase PGAM5, mitochondrial	PGAM5	sp|Q96HS1|PGAM5_HUMAN Serine/threonine-protein phosphatase PGAM5, mitochondrial OS=Homo sapiens OX=9606 GN=PGAM5 PE=1 SV=2	1	4	4	4	15.6	32.004	289	24.913	22	0	4	0	4	0	4	0	15.6	58537000	0	58537000	2032100	0	2032100
Q9Y3B9	Q9Y3B9	RRP15-like protein	RRP15	sp|Q9Y3B9|RRP15_HUMAN RRP15-like protein OS=Homo sapiens OX=9606 GN=RRP15 PE=1 SV=2	1	3	3	3	12.4	31.484	282	20.793	17	0	3	0	3	0	3	0	12.4	33775000	0	33775000	826080	0	826080
Q9Y3A2	Q9Y3A2	Probable U3 small nucleolar RNA-associated protein 11	UTP11	sp|Q9Y3A2|UTP11_HUMAN Probable U3 small nucleolar RNA-associated protein 11 OS=Homo sapiens OX=9606 GN=UTP11 PE=1 SV=2	1	2	2	2	7.5	30.446	253	13.022	14	0	2	0	2	0	2	0	7.5	34622000	0	34622000	371050	0	371050
Q86Y79	Q86Y79	Peptidyl-tRNA hydrolase	PTRH1	sp|Q86Y79|PTH_HUMAN Peptidyl-tRNA hydrolase OS=Homo sapiens OX=9606 GN=PTRH1 PE=1 SV=1	1	2	2	2	13.1	22.936	214	12.25	14	0	2	0	2	0	2	0	13.1	10584000	0	10584000	755990	0	755990
Q9Y3B7	Q9Y3B7	Large ribosomal subunit protein uL11m	MRPL11	sp|Q9Y3B7|RM11_HUMAN Large ribosomal subunit protein uL11m OS=Homo sapiens OX=9606 GN=MRPL11 PE=1 SV=1	1	3	3	3	25.5	20.683	192	18.489	13	0	3	0	3	0	3	0	25.5	27913000	0	27913000	1246400	0	1246400
P62937;P0DN26;A0A0B4J2A2;A0A075B767;A0A075B759;Q9Y536;F5H284	P62937;P0DN26;A0A0B4J2A2;A0A075B767;A0A075B759;Q9Y536;F5H284	Peptidyl-prolyl cis-trans isomerase A;Peptidyl-prolyl cis-trans isomerase A-like 4F;	PPIA;PPIAL4F;	sp|P62937|PPIA_HUMAN Peptidyl-prolyl cis-trans isomerase A OS=Homo sapiens OX=9606 GN=PPIA PE=1 SV=2;sp|P0DN26|PAL4F_HUMAN Peptidyl-prolyl cis-trans isomerase A-like 4F OS=Homo sapiens OX=9606 GN=PPIAL4F PE=3 SV=1;sp|A0A0B4J2A2|PAL4C_HUMAN Peptidyl-prolyl	7	2	2	2	15.2	18.012	165	12.287	14	0	2	0	2	0	2	0	15.2	42526000	0	42526000	2286200	0	2286200
Q9NX24	Q9NX24	H/ACA ribonucleoprotein complex subunit 2	NHP2	sp|Q9NX24|NHP2_HUMAN H/ACA ribonucleoprotein complex subunit 2 OS=Homo sapiens OX=9606 GN=NHP2 PE=1 SV=1	1	1	1	1	12.4	17.201	153	7.9603	7	0	1	0	1	0	1	0	12.4	18034000	0	18034000	2576200	0	2576200
Q9BRT6	Q9BRT6	Protein LLP homolog	LLPH	sp|Q9BRT6|LLPH_HUMAN Protein LLP homolog OS=Homo sapiens OX=9606 GN=LLPH PE=1 SV=1	1	2	2	2	23.3	15.225	129	12.22	5	0	2	0	2	0	2	0	23.3	22406000	0	22406000	1247800	0	1247800
P07737	P07737	Profilin-1	PFN1	sp|P07737|PROF1_HUMAN Profilin-1 OS=Homo sapiens OX=9606 GN=PFN1 PE=1 SV=2	1	1	1	1	7.9	15.054	140	7.8391	9	0	1	0	1	0	1	0	7.9	14584000	0	14584000	1620400	0	1620400
P09382	P09382	Galectin-1	LGALS1	sp|P09382|LEG1_HUMAN Galectin-1 OS=Homo sapiens OX=9606 GN=LGALS1 PE=1 SV=2	1	1	1	1	13.3	14.716	135	22.001	10	0	1	0	1	0	1	0	13.3	40494000	0	40494000	4049400	0	4049400
A0A0C4DH90;A0A075B6H7;A0A0C4DH55;P01624	A0A0C4DH90;A0A075B6H7;A0A0C4DH55;P01624	Immunoglobulin kappa variable 3/OR2-268 (non-functional) (Fragment);Probable non-functional immunoglobulin kappa variable 3-7	IGKV3OR2-268;	tr|A0A0C4DH90|A0A0C4DH90_HUMAN Immunoglobulin kappa variable 3/OR2-268 (non-functional) (Fragment) OS=Homo sapiens OX=9606 GN=IGKV3OR2-268 PE=4 SV=5;sp|A0A075B6H7|KV37_HUMAN Probable non-functional immunoglobulin kappa variable 3-7 OS=Homo sapiens OX=9606	4	1	1	1	7.8	12.586	116	6.4523	5	0	1	0	1	0	1	0	7.8	11572000	0	11572000	2314300	0	2314300
P61604	P61604	10 kDa heat shock protein, mitochondrial	HSPE1	sp|P61604|CH10_HUMAN 10 kDa heat shock protein, mitochondrial OS=Homo sapiens OX=9606 GN=HSPE1 PE=1 SV=2	1	1	1	1	13.7	10.932	102	6.7215	10	0	1	0	1	0	1	0	13.7	7395300	0	7395300	739530	0	739530
P25815	P25815	Protein S100-P	S100P	sp|P25815|S100P_HUMAN Protein S100-P OS=Homo sapiens OX=9606 GN=S100P PE=1 SV=2	1	1	1	1	13.7	10.4	95	6.4281	4	0	1	0	1	0	1	0	13.7	9016900	0	9016900	2254200	0	2254200
P63220	P63220	Small ribosomal subunit protein eS21	RPS21	sp|P63220|RS21_HUMAN Small ribosomal subunit protein eS21 OS=Homo sapiens OX=9606 GN=RPS21 PE=1 SV=1	1	2	2	2	24.1	9.1113	83	12.247	7	0	2	0	2	0	2	0	24.1	19545000	0	19545000	2252000	0	2252000

[truncated: 3 more sheets: Table S11, Table S12, Table S13]
